# Supplementary material for: Systematic review: Effects, design choices, and context of pay-for-performance in health care
Source: BMC Health Serv Res. 2010 Aug 23;10:247. doi: 10.1186/1472-6963-10-247 (PMC2936378; doi:10.1186/1472-6963-10-247)
Supplement: Additional file 2 — Overview of data extraction. [file 1472-6963-10-247-S2.XLS]

## Sheet: Sheet1
Citation	Country	primary vs hospital care	Market characteristics	Payer characteristics	Provider characteristics	Patient characteristics	Quality goals and targets	P4Q incentives	Implementing and communicating the program	Quality measurement	Study design	Sampling, respons, drop out	Comparison	Analysis	Effectiveness Evaluation	Safety evaluation	access and equity evaluation	cost effectiveness evaluation	continuity and integration evaluation	Context/confounders: relationship results and hypotheses incentive characteristics	Co interventions	Context/confounders: relationship results and hypotheses market characteristics	Context/confounders: relationship results and hypotheses payer characteristics	Context/confounders: relationship results and hypotheses provider characteristics	Context/confounders: relationship results and hypotheses patient characteristics
Ritchie et al, 1992	UK, Scotland	primary	region: Grampian, period: 1990-1991	NHS contract	general practitioners and community child health doctors	all children in primary immunisation and preschool booster age groups: the 2 years and the 5 years old on the first day of relevant quarter (diphteria, tetanus, polio, pertussis, measles, mumps, rubella)	% immunised by practice	1990 contract	not reported	retrospective Grampain immunisation record system, 7 quarters	observational before after time series	all 95 general practices, 313 GPs, average of 6600 and 6400 children; removal of untraced children (ghostbusting), and exception rate on request	not applicable	lineair, non lineair and logistic regressions, analysis of variance, wilcoxon matched pairs and chi square tests	process: primary immunisation 95% achievement rate: 31 to 81% of practices, 90% achievement rate: 73 to 93%; boosters: 95% achievement rate: 23 to 64%, 90% achievement rate: 38 to 80%, proportion of immunizations not given: 14 to 2%, primary immunisation: signif change in quarter following introduction (p< 0,0001), smaller in next quarter (p<0,05), no difference in following, overall trends were …	not reported	exceptions rate on request: very low, 13 children , no evidence of patient selection	not reported	not reported	not reported	immunisation recall system to the provider, feedback, peers comparison: to the practice and to Grampian average, co intervention: new accelerated (younger age) immunisation schedule; no better professional guidelines; superior educational materials, role health visitors, local immunisation coordinators, improved IT systems,	not reported	not reported	no relationship with practice location (urban, rural, mixed), signif influence of partnership size: singlehanded practices do worse than non singlehanded (p=0,009),	no relationship with number of children to be immunized; hypothesis: parental knowledge; influence of socio economic deprivation?
Kouides et al, 1993; Bennett et al, 1994	US	primary + hospital	region: Monroe county, NY period: 1990-1991; community setting	Medicare sponsored demonstration	primary care physician offices admitting to one hospital (Genesee) vs to other 6 hospitals, having a stable group of at least 50 ambulatory elderly patients, no rapidly growing practices or unclear divisions of patients	the elderly: active non nursing home patients + 65 years of age	influenza immunization rate	rewarding of achievement above 70%: extra 10% (,80$) above the fee for each patient immunized; above 85%: extra 20% per vaccination, at the physician level	not reported	target based poster (simple, low cost)	community based quasi experiment with cross sectional survey	53 physicians (95% participation) vs 82 (53% participation, signif: sex, specialty, group practice, no diff in hospital affiliation, teaching status, size), 12271 patients in intervention group, 30387 in comparison	historic and concurrent comparisons	anova, t test, chi square, Fisher exact, mann whitney for practice size comparison, regression	influenza immunization: average rate 73,1 vs 55,7% (p<0,001); also after controlling for all associations (p=0,003), number of achieving physicians above 70%: 60 vs 17% (p<0,001), above 85%: 19 vs 5% (p=0,002)	not reported	not reported	total additional: 5826$ (next to 22700$ media promotion)	not reported	associations: eligibility for incentives (less motivating for physicians with highest performance), no influence of previous experience in target based approach	associations: nonuse of reminder postcards (the lower achievers send more cards),	not reported	not reported	associations: small practice size (except no difference in smallest size: <100 patients, here no extra organization and effort required?), male sex of physician, internal medical specialty, no influence of opinion about incentive use (knowledge and attitude do not explain behavior); practice setting: diff in group practice setting, no diff in solo practice setting (higher comparison than in group…	associations: practice populations including medically indigent patients;
Langham et al, 1995	UK	Primary care	region: Bedfordshire Family Health Services Authority (rural, pockets of deprivation) and Kensington, Chelsea and Westminster Family Health Services (inner city, largely deprived) Authority period: 1992-1993	not reported	general practices in Bedfordshire Family Health Services Authority (B) and Kensington (K), Chelsea (C) and Westminster (W) Family Health Services Authority	CHD, asthma, diabetes, stroke, smoking cessation, hypertension	screening and recording of risk factors for a given percentage of patients; health promotion (chronic disease management; CHD prevention- CHD management, anti smoking and well-person. CHD prevention - stress management, diet and exercise ; other); all cause standardized mortality ratios, Jarman underprivileged area score	target payments based on 3 bands of fee, corresponding to levels of activity that differ in the number of risk factors required to record (band 1: only smoking cessation program, band 2: + hypertension, CHD and stroke program, band 3: the full range of prevention measures for CHD and stroke; more than 90% of GPs opted for the highest band to record risk factors and provide protocols of care)+flat…	not reported	data from family health services authorities on health promotion clinics claimed for a representative quarter in 1992 (april to june) together with annual payments for 1993 (paid as lump sum on 1 july 1993)	observational before after study	94-16=78 practices in Bedfordshire and 106-21=85 in Kensingtin, Chelsea and Westminster	not applicable	student t-test	changes in GP health promotion contract have created new financial winners and losers. It now appears that health promotion payments are more evenly distributed but that the distribution is unrelated to need or treatment given: no relationship with standardized mortality ratio or jarman score per area	not reported	before: more health promotion clinics in K, C and W (more deprived) than in B (less deprived): from 74 to 95% for B vs from 45 to 84% for the other areas. Health promotion payments after amendement more evenly distributed: mean health promotion payment per 1000 from 1281 to 1387 for B, and from 2859 to 1384 for the other areas; no signif relationship of loosing or gaining with % population attrac…	not reported	not reported	not reported	not reported	not reported	not reported	number of clinics carried out and list size per practice sign related to loosing or gaining: more clinics related to loosing, smaller related to loosing	not reported
Lynch, 1995	UK, Scotland	primary	region: Glasgow (deprived areas) period: 1991-1992; NHS	not reported	not reported	children aged two years on the first day of a quarter	childhood immunizations	~ > 90% uptake rate, > 70% uptake rate	not reported	not reported	cross sectional and short term longitudinal, observational	208 practices (92% of all practices)	not applicable	F tests	findings of consistent repetition	not reported	not reported	not reported	not reported	not reported	significant: provision of child health surveillance (high-high)	not reported	not reported	not significant: activity or staffing levels, number of patients per GP, number of nurses, being single handed;	significant: notional mortality ratio (low-high) per practice (mean per postcode sector of residence), % deprivation payments (high-low) (jarman score, neighbourhood type: affluent areas, rich vs poor); ethnicity? place of residence?
Morrow et al, 1995	US	primary	region: north east (pennsylvania, new jersey, NY, connecticut), period: 1987-1990; guidelines of board eligibility and certification, hospital affiliation, office criteria (hours, equipment, staff), quality healthcare system, quality assurance; payment system: capitation + utilization based (hosp days, specialty costs, emergency costs)	health maintenance organization: 'US Healthcare', independent practice association, size: >3500 GP's, > 1,2 million members (self selected and from employee groups), commercial for profit system	physicians and physician groups in regional provider networks, size: mostly one or two; large segment of private non academic physicians	MMR: children two to five years of age, seen in practice during 6 months, more than 1 'well check', chol: adults (20-65years), min 1 year as patient, 3 times office visit, one visit during last year	proces: rates of MMR vaccination (mump, measles, rubella), screening for cholesterol levels, charting adequacy (legibility score, information score based on identification, dates, medication, allergies, score for vital signs record, score for chief compliant and history of illness, physical findings score, impression/diagnosis score, therapy plan score)	0-7% of the multiplier used to combine with utilization, transferring income from poorer to better performing offices	feedback by mail or in person by a medical director	yearly chart audits and patient surveys, trained centrally, using standard audit instruments, MMR: date of immunization or 2 attempt notations; chol: results during hospitalization are excluded, refusals of the interventions are excluded; charting adequacy: most recent visit about new problem, pediatric record may be used, including 6 months prior and 6 months after encounter	observational before after cohort study during 3 years, the first 3 audits regardless of year	random selection of 50 patients for each practice, picking in order provided, audit of first 10 or 20 (large office:>2500 patients, for MMR), with at least three audits per practice: 418 offices MMR, 271 offices chol, 1607 offices record adequacy	not applicable	t tests, Fisher exact tests	offices meeting MMR standards: 78 to 96% (p<0,05), cholesterol screening ( if >6,21 mmol/l, >240mg/dl, then repeated profile, diet therapy or medication): 92 to 95% (first period signif, second ns), charting adequacy: 87 to 92% (p<0,05); not in compliance with a standard of 90% of patients: MMR: 57 to 12% (p<0,05), chol: 21 to 11% (first period signif, second ns), charting: 53 to 29% (p<0,05)	not reported	not reported	not reported	not reported	fear of retribution for poor scores? Pride of achieving a higher grade?	peer review, feedback; no education, reminder or prompting system;	not reported	not reported	not reported	not reported
Fairbrother et al, 1997	US	primary	region: NY inner city, 8 neighbourhoods with highest proportions of medicaid eligible individuals (low income), period: 1993-1995-96	not reported	record review: other sources of vaccination not included (underestimates)	children aged 3 to 35 months, at least 3 visits in a 3 month or longer period, random selection within the practices	up to date status for immunizations (measles, mumps, rubella, diphteria, tetanus, pertussis, polio, hepatitis B, hem influenza type b, varicella), lead and TBC screening; % visits as missed opportunities to immunize (without contra indication: fever or written explanation, parental refusal), well child visits (eg physical examination, screening without illness)	administration fee increased from 2 to 17,85$ per administration, physicians receive free vaccines; no incentives directed at screenings	physicians were aware of the administration fee, thought more profitable due to the program	record review, interviews	observational before after	random selection of 30 physicians (51% response rate), 23 agreed, random selection of 173 vs 528 children	not applicable	chi square corrected for cluster sampling, matched pairs t tests, logistic regression	up to date status for immunizations: +24,3%, +24,8%, +28,6%, +26,6%, +23,5%, +45,3%, (p<0,05 across all types), lead and TBC screening: +28,8%, +16,9%, +23,4% (p<0,05) (without incentive but enhanced through more well child visits for vaccinations); vaccination coverage: 17,9 to 42,2% (p<0,05); missed opportunities: ns, well child visits: 15,0 to 21,6% (p<0,05), after controlling for managed care…	not reported	not reported	not reported	not reported	not reported	general secular trend upward: comparison points to a steeper effect (to another sample), influence of better documentation? (no outside validation)	not reported	signif difference through time in belonging to one or more managed care plans (capitation) (p<0,001), however no diff effect of program between FFs and managed care (OR 0,43, p=0,38)	no difference in board certified, having hospital admitting privileges, being preferred medicaid providers,	not reported
Grady et al, 1997	US	primary	region: Dayton, Ohio and Springfield, Massachusetts, period: 3 years	not reported	small (1-6) community (as opposed to hospital) practices, non academic (more deprived patients than nationally): general practice, family practice or internal medicine where the practice was not limited to a specialty, for at least 50 women > 50 years per month per physician	women > 50 years	mammography referral rate (provider), completions (patient), compliance with guideline of annual mammography over age 50 (patient)	low tech behavioral interventions including token reward: check based on % referred during each audit period: 50$ for a 50% referral rate (feedback and reward started in second half of the year to first have comparison data) (authors note: too small and isolated? + short period of time after delivery of the feedback)	acceptability assessed by physician recruitment, by survey after first year of participation	quarterly chart audits, annual interviews and questionnaires	RCT, prospective longitudinal	61 practices (109 physicians) random assigned (21/21/23), attrition: refusal to cooperate with study procedures, insufficient volume, moving, retiring; patients sample: 11716, drawn consecutively from appointment books, spread over quarters for seasonal fluctuations, 2,5% lost to death or transfer out	education only (p793), education plus cue chart stickers (p793), education plus cue plus feedback (p793) and token rewards	univariate tests: repeated measures ANOVA, post hoc Scheffe test; multivariate tests: two way ANOVA series and multiple regression with backward removal to determine the factors most strongly related	referral and completion: baseline to first quarter rise (p<0,05), then decline (p<0,10), rebound (p<0,05), decline (only higher in cuing condition), no signif lineair trends; compliance rate increase over the year vs static in comparison (p<0,05 among conditions, p<0,001 over time, p<0,01 interaction) (strong and continuing effect): no additional improvement due to reward; compliance suggested ce…	not reported	not reported	not reported	referral rate	not reported	education, record reminder cues	not reported	not reported	compliance related to physician age (older more), race (nonwhite more: strongly related), with second speciality (more), in solo practice (more: strongly related), not members of AMA (more), not residency trained (more), not board certified (more) (their stronger effort brought them on a par with their other characteristic peers); age related to acceptance: older: more cues and stickers, younger:…	not reported
Hillman et al, 1998	US	primary	region: Philadelphia, period: 1993-1995	Medicaid HMO, independent practice association, payer system: capitation	largest primary care sites	women > 50 years	compliance with cancer screening guidelines: mammography, breast exam, colorectal screening, pap testing	semiannual bonuses for good performers, based on aggregate scores and improvement in scores over time: 3 sites with highest score receive 20% of capitation in bonus for all female 50 plussers, 3 next highest scorers and 3 improving the most get 10%, bonus average 775$ per audit, 17 of 26 sites received at least one bonus; auditing and bonus was site specific (not individual); authors note: low ma…	correspondence and feedback was individual aimed to maximize awareness: at start receiving a mailing explaining the bonus program; survey to determine awareness: two mailings before and after first feedback (second: non responders and unaware responders, no diff in characteristics): low awareness despite mailings, need for other methods such as in-person detailing, group meetings?	chart audits, each time 1200 charts from more than 100 physicians, excluding cases in which screening was not clinically indicated	RCT	52 primary care sites (half/half), randomly assigned, stratified by practice type (solo/group)	see sampling	power analysis, chi square, t tests for descriptive comparisons; repeated measures anova for between group effects, time effects, group * time interaction	doubled overall: signif time effect, but no signif difference between intervention and control group	not reported	not reported	not reported	not reported	need for longer study to clarify incentive effect?	feedback; context of dramatic improving national trends due to public and professional education campaigns	not reported	not reported	no difference by type of practice, specialty, patient panel size; group practices had consistently higher scores than solo practices (p=0,048)	not reported
Kouides et al, 1998	US	primary	region: Rochester, NY and surrounding Monroe County, period: 1990-1991; payment system: fee for service	Medicare sponsored demonstration	solo and group practices; care to at least 50 elderly patients, lack of participation in previous P4Q study	ambulatory patients > 65 with an office visit during the study period	influenza immunization rate	additional ,80$ (10%) per shot or 1,60$ (20%) per shot for rate of 70 or 85% respectively; authors note: modest financial incentive; free vaccines for GP's; basic 8$ administration fee; not a negative risk or punishment since there is a basic reimbursement too (as opposed to the British system)	brief interview of office manager or contact person on use of posters, additional encouragement methods used; with additional checking of possible confounders,	poster for weekly tracking; data accuracy check through claims comparison;	RCT, check of no blinding of staff: no diff in number of phone calls, visits; check of no blinding of physicians: no over or underestimating as compared to claims	54 practices (one third of community) that participated in the previous poster project, randomized by practice group (prevention of contamination) with stratification by patient population size	see sampling	descriptive, t tests (normal), wilcoxon rank sum tests (non parametric continuous), chi square, Fisher exact for discrete variables, simple and multiple regression, shapiro wilk test for normality, Due to non normal distribution of residuals: robust regression with median regression and bootstrapping resampling	P4Q group +10,3 vs control +3,5% improvement (p=,03); 1443 immunizations more observed than expected based on control rate	not reported	no difference in acceptance of new medicaid patients	marginal cost effectiveness: 3,02$ per extra immunization	not reported	height of baseline rate had a signif negative relationship to level of improvement (p<0,001)	extensive media campaign, beneficiary letters, extended schedule of public influenza immunization clinics; no association with reminder systems (phone, postcard, flowchart in record);	not reported	not reported	not reported	no influence patient demographic mix
Cameron et al, 1999	Australia	hospital	region: Victoria, period: 1994-1997	not reported	public hospitals; small country hospitals and five private hospital emergency departments were excluded	patients attending emergency departments	occasions of ambulance bypass (emergency department unable to accept patients arriving by ambulance), emergency waiting times for cat 1,2 and 3 patient encounters (national triage scale) as compared with agreed national performance thresholds, access block (> 12 hours waiting time in the emergency department before admission to hospital)	emergency service enhancement program: bonus payment, varying according to casemix adjusted throughput, made to the hospital at the beginning of the financial year; total bonus pool of 7,2$ million per year, increased to 17$ million for the last year; bonus funds absorbed within the general revenue of the hospital; some funds directed to improving the emergency department and resources for bed ma…	attitudes among emergency staff have generally been positive, with high degrees of compliance and cooperation	secondary analysis of the victorian emergency department minimum dataset	cross sectional before after	21 emergency departments	not applicable	regression analysis	see access and equity evaluation	not reported	ambulance bypass per quarter: 600 to <100 (p<0,001), zero waiting times for cat 1 patients consistently adhered to, and adherence to waiting time thresholds for cat 2 and 3 patients improved signif (p<0,001 and p<0,035), no signif difference in access block	not reported	not reported	likely confounders: competing incentives on the total hospital level of elective patient throughput	not reported	likely confounders: period of industrial action (strike) of nursing and ancillary staff;	not reported	not reported	likely confounders: seasonal pattern
Fairbrother et al, 1999	US	ambulatory specialist care and primary care	region: NY; period: 1995-1996	not reported	inner city office based pediatricians and family practice physicians, highest rates of poverty and proportions of medicaid enrolled children; submitted 2500 or more medicaid claims for children; only solo practices	children between 3 and 35 months at the time of last visit, chart showed a visit during the year prior to chart review, chart made no mention of childs moving or leaving the practice (active patients)	being up to date on diphtheria, tetanus, pertussis, haemophilus influenzae type b, polio, measles, mumps, rubella	cash bonus for practice wide increases: for improvement and achievement: 1000$ for 20% improvement, 2500$ for 40% improvement, 5000$ for 80% coverage, enhanced fee for service: $5 for each within 30 days of its coming due, 15$ for each visit at which more than 1 vaccine was due and all administered; applied at 4 month intervals	the reward is sent together with the feedback; identification by questions of a general misunderstanding of contra indications (mild illnesses)	chart review: immunization histories, data on all individual visits within the 4 months prior to review, including diagnoses, antigens administered, at each data collection point; exclusion of contra indications	RCT with four comparison groups; to assess no blinding effect: random subsample of 300 charts was duplicate entered by blinded chart reviewers: no difference across groups	multistaged stratified cluster sampling: 60 pediatricians (61% participation rate); 50 randomly selected children by repeated independent cross sectional sampling	feedback on blood lead, tbc screenings, anemia monitoring	patient as unit of analysis with a correction for clustering (estimation of standard errors); baseline characteristics by one way anova and chi square; to determine the effect of each intervention over time for each group relative to the comparison group: logistic regression, lineair regression for both short term and long term effect, with dichotomous group assignment, dichotomous pre-post inter…	rate +25,3% (p<0,01, only for bonus group), also an increase of administration within the bonus group outside the office (p<0,01, all intervention groups) (improvement in history taking and record keeping), levels of missed opportunities remained high (ns)	not reported	not reported	not reported	not reported	not reported	feedback (up to date rates, coverage by patient age group, missed opportunities, peer comparisons), vaccines for children program ; much of the increase was the result of better documentation	not reported	not reported	not reported	not reported
Hillman et al, 1999	US	primary pediatric care, including pediatricians and family practices	region: Philadelphia, urban poor medicaid population, period: 1993-1995; dominant payment system: capitation	Medicaid HMO managed care plan, independent practitioner association	primary care sites having at least 25 pediatric members up to the seventh birthday; exclusion of smaller sites to have a sufficient number of charts available for audit	children 1 -6 years, enrolled with the provider for at least 6 months	preventive care: immunizations: polio, diphteria, pertussis, tetanus, measles, mumps, rubella, haemophilus influenzae type b, preventive child visits; height, weight, head circumference, development; blood pressure; vision acuity, hearing acuity; dental examination/referral; hematocrit/hemoglobin; tuberculin tine test; urinalysis for bacteriuria; lead screening; sickle cell screening	bonus eligibility requires a minimal compliance score of 20% for each indicator, The three highest receive 20% of 6 month capitation extra for the patients involved; three next best 10%; three with min 10% improvement and highest in improvement also 10%; 500$ as minimal bonus amount; on a site level; author's note: too small magnitude due to multiple insurer effect and multiple physician within o…	nationally recommended guidelines were reviewed and approved by the health plans peer review committees to increase acceptance and buy-in, guidelines distributed as brochure shortly before start-up, explanation of the incentive system to physicians by a letter at start up; correspondence directed to individual physicians; second mailing to all non responders and negative responders of an awarenes…	semi annual chart audits by trained nurse abstractors, use of standard audit tools, intrarater reliability: r² = 0,89,	RCT with three groups, stratification by practice type (solo, group), blinding of nurse reviewers	49 sites, randomly assigned, random sampling of 15 charts, generated by central IT system	see sampling	repeated measures anova, student's t tests, chi square; site as unit of analysis	high improvement over all groups (p<0,001), no signif difference between groups, or in group-time interaction	not reported	not reported	not reported	not reported	Lack of peer pressure because of feedback and comparison on practice instead of individual level?; short time of evaluation	assessment and feedback; much public attention: childhood immunization inititiative, vaccines for children program; spill over effects of other HMO quality initiatives based on HEDIS?	not reported	not reported	larger pediatric panels are more likely to respond to feedback and incentives?	not reported
Lebaron et al, 1999	US	primary (public clinics for vaccination)	region: four states, 2 cities	not reported	clinics in localities that had applied the intervention for 4 years or longer	children 19-35 months	documented receipt of the 4 (diphteria,tetanus, pertussis)-3 (polio)-1 (measles, mumps, rubella) dosing antigens	annual awards were given to some clinics (much of certificates, honoration)	survey on the measurement activities, how the data are used, crude program costs in FTE's; feedback done immediately after measurement, face to face, with further improvement recommendations, worked better than written emailed feedback	random sampling of records, exclusion of movings or gone elsewhere for care	retrospective cross sectional using coverage data	4639-18000 records in73-116 clinics for states, 714-5276 records in 8-25 clinics for cities	national immunization survey	not reported	increase exceeded that of the general population in 5 localities and was identical in the sixth, +5% per year attributable to the intervention	not reported	not reported	average total crude direct program cost = 49533$ per locality per year	not reported	not reported	assessment, feedback, promotion of information exchange between clinics, public reporting	not reported	not reported	record keeping accuracy?	not reported
Safran et al, 2000	US	primary	region: Massachusetts, period: 1996	5 models of managed care: indemnity (free choice, FFS, utilization management requirements), point of service (preferred network), network HMO (IPA: independent practice association) (not covered outside the network), group HMO (one single large physician group, capitation, not covered outside unless recommended), staff HMO (salaried employees, not covered unless recommended)	not reported	adults, with a regular personal physician, for whom plan type was known, employed by the Commonwealth state	patient satisfaction	financial incentives concerning patient satisfaction	not reported	validated questionnaire (PCAS) measuring 7 defining characteristics of primary care: accessibility, continuity, comprehensiveness, coordination, clinical management, whole person orientation, sustained clinician-patient partnership	observational cross sectional	n = 6018 patients, random sample; telephone follow up of randomly selected non responders (no difference in assessments); response rate: 68,5%	not applicable	a regression model per dimension, series of t tests, plus health plan feature regression on performance (only the IPA model had sufficient variation); probability sampling weights, derived as the inverse of sampling probabilities were applied to all regression analyses to correct for the effects of differing sampling probabilities across the strata, bonferroni corrections for multiple comparisons…	incentives were significant associated with performance in group HMOs (p<0,05): to access, physicians knowledge of patients, preventive counseling	not reported	see effectiveness evaluation	not reported	not reported	not reported	not reported	not reported	not reported	responders were older, more female than non responders (p=,001); employees are more college educated, older than national,	not reported
Cattaneo et al, 2001	Italy	hospital	region: Friuli Venezia Giulia, northeast, period: 1998-1999; NHS system	six local health authorities	maternity hospitals and immunisation clinics, public	at birth (discharge from hospitals), at 16-19 weeks (second mandatory immunisation)	breastfeeding rate: exclusive, predominant, complementary, full breastfeeding	penalty: deduction of 0,5% of their DRG annual revenues, aimed at the intermediate regional health authority	workplans and targets were set by regional health authorities	record comparison, nine months, nine months	before after	all 10 hospitals with obstetric care, 9264 births	not applicable	chi square tests	signif increase of exclusive breastfeeding, corresponding reduction of complementary: 82 to 88% for full breastfeeding (p<0,001), 37 to 49% for exclusive breastfeeding (p<0,001), 15 to 10 % (p<0,001) for complementary breastfeeding, 46 to 39% (p<0,001) for predominant breastfeeding; non breastfeeding NS difference	not reported	not reported	not reported	not reported	not reported	broad stimulation program; surveillance system with feedback	not reported	not reported	not reported	not reported
Fairbrother et al, 2001	US	primary	region: inner city NY; highest rates of poverty, medicaid, payment method: fee for service; period: 1997-1998	private practice	physicians	child 3-35 months, visit within the year before, no note of moving or leaving: recent patients for whose care the physician is responsible	immunization rates: up to date	bonus: 1000 and 2500$ at each data collection point for 30 and 45% point improvements; 5000$ for reaching 80%, 7500$ for reaching 90%, enhanced fee for service: 5$ for each vaccination within 30 days of coming due, 15$ for each visit at which all due vaccinations were administered	survey about barriers for not attaining: not bringing immunization card (50%), population too transient (42%), too sick child (17%), having a sick patient episodic attitude, believe child is vaccinated elsewhere	4 times at 4 month intervals; coverage from linked records from all sources: own record, other physician records, immunization card	RCT	57 randomly selected physicians; repeated cross sectional independent samples of each time 50 randomly selected children; neighbourhoods as strata	300$ honorarium for review allowance, 100$ interview fee	lineair and logistic regression, weights for different population sizes of physicians; adjustment for clustering effect	up to date: 49,7 to 55,6% (p<0,05 bonus compared to comparison group (persistent effect); 50,8 to 58,2% (p<0,01 enhanced fee compared to comparison group) (more slow rise); no difference in number of well child visits, missed opportunities; steady increases through time, not overwhelming and stability in periods of no bonus in between,	not reported	not reported	not reported	not reported	not reported	clear better documentation effect (increase of recorded vaccinations by others recorded in the participating practice, no rise in own number of vaccinations)	not reported	not reported	not reported	not reported
Shortell et al, 2001	US	primary care	region: 11 states	not reported	physician organizations: medical groups affiliated with 15 integrated health systems (GPs and specialists)	not reported	the use of evidence based care management practices (clinical guidelines, protocols, critical pathways, case management systems, disease management systems, demand management systems (support of self care and wellness of individual patients)	based on quality targets such as immunization rates, mammography screening and patient satisfaction scores	not reported	surveys of physicians, medical directors and other managerial key informants	cross sectional	15 integrated health systems, 56 physician organizations associated, 1797 physician respondents; larger and multispecialty groups overrepresented	not applicable	analysis at medical group level (aggregation of physician level data), stepwise multiple regression	the number of different types of compensation incentives (cost containment, productivity, quality) was positively associated with the comprehensiveness of EB care management practices (% of protocol or guideline conditions + % of quality of care data elements reported to the board + % of quality of care data elements for which benchmarks existed/3) (regression coefficient 0,05, p<0,05); no relati…	not reported	not reported	not reported	not reported	not reported	not reported	not reported	signif confounders: degree of salary control (market based grades, range, etc), market pressure by degree of health maintenance and preferred provider organization patients (health plan bargaining power, capitation)	no association with organizational culture, only a patient centered culture in combination with greater number of different types of incentives	not reported
Bond et al, 2002	Australia	primary	period: 1997-2000, region: metropolitan Melbourne	not reported	child care centers and councils (family day care)	< 3 years old regularly attending child care	vaccination coverage	not reported	barriers and reasons of not accomplishing are surveyed	parent surveys	cross sectional	47 centres, 19 councils: random selection; 1578 vs 1793 children;	not applicable	comparison of years by weighted least squares regression, weighted by number of children in each center: using the center as unit of analysis, but allowing for the fact that the precision of estimation depends on the number of children participating; characteristics by logistic regression models using generalised estimating equations (GEE) to allow for correlation within centers (interaction of y…	9% increase in receiving all scheduled vaccines (p< 0,001), same for all individual vaccines	not reported	not reported	not reported	not reported	not reported	parent incentives	not reported	not reported	not reported	diff in age beginning child care, mothers level of education, fathers employment status, receipt of childcare subsidies: small shift upward in socio-economic status, increase of use of family doctor as regular and preferred immunisation provider; parents may overestimate uptake; positive influence on vaccination status according to soc econ status between both years: number of children (signif), …
Amundson et al, 2003	US	primary	region: Minnesota, period: 1996-1997	Health Partners, large network model health plan	private medical groups (16 to 500 providers per group)	ambulatory patients	rates of tobacco user identification and advised to quit: 80% targets	bonus, target areas and goals are introduced annually; providing a minimum of one years data before a target is included; bonus pool per group, weighted for size of enrollment; bonus pool floor of 38000$, ceil of 250000$, equal share per target, at medical group level, not individual	design input from medical group leadership, communication by meetings, attended by leadership, notification in monthly bulletin, formal presentations at standing meetings, anual manual provided with an executive summary, full description of the program, answers to commonly asked questions, technical specifications for each measure used are provided in the manual, reverse feedback about local guid…	HEDIS specifications; chart audits	time series	14489 records from 19-20 medical groups, most recent office visit in each year	not applicable	anova, t test	identification: 49 to 73% (p<0,001), advice to quit: 32 to 53% (p<0,005)	not reported	not reported	not reported	not reported	not reported	co intervention: awards dinner with designation on the website, peer recognition; contemporary quality intitiatives (ICSI), more consistent documentation	not reported	not reported	not reported	not reported
Casalino et al, 2003	US	primary	period: 2000-2001	not reported	medical groups and independent practice associations with 20 or more physicians (more capacity to invest in management time and expertise, IT systems, skilled non physician staff for creation and maintenance of the processes)	four chronic diseases: asthma, congestive heart failure, depression, diabetes	use of organized care management processes: case management, physician feedback, disease registry, clinical practice guidelines, self management skills	not reported	not reported	survey	cross sectional	1587 physician organizations, 70% participation rate	not applicable	multivariate lineair regression	use of CMP's: 5,1/16; 50% used 4 or fewer, varies greatly, low on average (32% of use); 50% reported no clinical IT capability; external incentives in form of better contracts for quality (p=0,007) strongly related to CMP use	not reported	not reported	not reported	not reported	not reported	not reported	not reported	not reported	clinical IT (p<0,001) most strongly related to CMP use, other signif variables (but small effect): HMO penetration, PO size, hospital or health plan ownership, delegated hospital utilization management for HMO patients; leadership and culture?	not reported
Chung et al, 2003	US	primary and specialists	period: 1997-2000	Hawaii medical service association (largest coverage provider in Hawaii), PPO setting, as opposed to HMO setting	not reported	see quality goals	quality indicators: mammography screening, ACE inhibitor use in CHF, use of long term control drugs in asthma, diabetic retinal examination, hbA1c testing, MMR immunization, patient satisfaction	based on percentile ranking, 0-5,5% of base professional fees (with limiting caps for the highest base fees); bonus up to 3000$ for improvement over time; team approach with overall responsibility per patient encountered	guidance of local specialty groups of physicians in indicator development, criteria are reviewed at least annually (plus: sufficient data variability, guidelines operationalized, necessary data available, sufficient number of physicians for each measure, baseline leaves room for improvement; case mix adjustment; acceptance of program addressed in all phases; voluntary program	based on administrative claims data	time series	participation of 1600 of 1850 eligible	not applicable	kruskal wallis test (non parametric anova)	ace inhibitor rate: 40,8 to 64,2% of HF patients (p<0,001 across all years); HbA1c testing: 51,5 to 79,6% (P<0,0001 across all years); MMR fluctuates from 83,2 to 87,2 to 81,8%: no clear trend	not reported	not reported	not reported	not reported	not reported	yearly feedback on a yearly basis relative to peers; continuous development of new and adapted indicators;	not reported	not reported	mmr's given at other locations	not reported
Larsen et al, 2003	US	primary care and hospital care	period: 1998-2002	health plan that insures 467000 members	large integrated health network (400 employed physicians, 100 outpatient clinics, 22 hospitals, and a health plan, 800 affiliated non employed primary care physicians)	diabetes	rates of testing hba1c and LDL, rate of annual eye exams, LDL and hba1c values; incentivized: patient rate received a hba1c test in the past year, patient rate received an LDL test in the past two years	the quality improvement incentive represents 0,5 to 1% of total physician compensation; one half of the total managed care QI financial incentive for physicians is based on diabetes measures	all components of the diabetes management continuum of care, including primary care physicians, specialists, office staff, patients, diabetes educators and others were involved in the care improvement activities; work group is a small core group of approx 10 physicians and staff members, later refinement by the larger development team; coordinated through central leadership and a large guidance c…	use of five internal databases (electronic laboratory, health plan claims, physician billing, clinical information system, case mix from hospital/facility billing data)	longitudinal	yearly between 5785 to 9436 patients	no control group, but compared with national benchmarks, currently, these results exceed the 90th percentile in all areas except annual eye exam	chi square	patient rate having at least one annual hba1c test (incentivized, p=0,002): 78,5 to 90,5%, hba1c less than 7,0: 33,5 to 52,8% (p<0,001), average hba1c: 8,1 to 7,3 (p<0,001), patient rate most recent hba1c > 9,5: 34,6 to 21,4% (p<0,001), LDL cholesterol screening test within prior two years (incentivized, p<0,001): 65,9 to 91,7%, most recent LDL cholesterol less than 130 mg/dl: 39,9 to 69,8% (p<0,…	not reported	not reported	not reported	not reported	not reported	comprehensive disease management system including EBP, provider education programs, performance feedback to physicians, patient education programs, patient incentive, reminder systems to encourage compliance with best care process models, tracking of physician behaviour change and patient compliance, direct patient outreach	not reported	not reported	not reported	not reported
McMenamin et al, 2003	US	primary and specialists	period: 2000-2001	not reported	medical groups and independent practice associations (AMA definition, p 1397), with 20 or more physicians (this excludes 90 to 95% of the medical groups), no single specialty physician organizations of radiologists, pathologists, chiropractors, podiatrists, ophtalmologists, anesthesiologists, emergency medicine, imaging; no individual Kaiser Permanente units	not reported	support for smoking cessation interventions	not reported	not reported	survey by telephone of the president, CEO or medical director	cross sectional	1104 of 1587 physician organizations nationally, response = 70%	not applicable	not reported	receiving targeted financial incentives: 2,1 to 14,5 times greated adjusted odds of supporting interventions, receiving additional income for scoring well on quality measures: 1,5 to 1,9 times greater adjusted odds	not reported	not reported	not reported	not reported	not reported	not reported	not reported	other positive associations: requirements to report HEDIS scores,	other positive associations: awareness of clinical guideline, being a medical group instead of an ipa (authors note: due to fewer locations and longer existence organization wide support could be carried out more effectively), organizational size (bigger more, they have more resources), percentage of primary care physicians (higher more, most of these interventions are carried out by them), hospi…	not reported
Roski et al, 2003	US	primary	region: upper midwest, period: 1999-2000	not reported	40 clinics of a large multispecialty medical group providing primary care services	being 18 years or older, having telephone numbers noted in their records, having an office visit with a provider 90 days prior to the period	frequency of identification of tobacco use status at each visit (target 75% of patients), providing advice to quit during last visit (target 65%), rate of counseling programs access, sustained quit attempts, use of any medication for quiting, intention to quit within 30 days; targets set at 15% above the average performance for these clinic practices	incentive amounts based on number of providers per clinic: 1-7 could receive a 5000$ award, 8 or more: 10000$, half if reached only one of both goals	performance expectations and incentives communicated in a series of written and verbal formats: letters and emails for staff, meetings, personal communication; provision of suggestions on how to spend earned incentive payments (eg educational courses), but clinics decided; feedback of a pre baseline chart abstraction program, results of baseline exit surveys (no continuous feedback)	two rounds of brief one page cross sectional patient pen and pencil exit surveys about asking and advising; mail survey; follow-up telephone survey; payment based on random medical record abstraction: min 70 per clinic for identification goal, min 175 for advice goal	RCT	15 clinics control, 15 clinics incentive, 10 incentive + registry, use of block randomization based on patient income, gender, clinic size; 4813 patients baseline, 4734 follow-up (response 72 and 86%); mail survey: 20150 of 66000, response rate = 37%, follow-up telephone survey of 3022, response rate = 80,5%	see sampling	power calculations based on patient flow in those clinics, for a clustered design: 80% statistical power to detect differences of 2,6% in quit rates and a 6,5% difference between control and registry conditions after allowance for multiple testing; mixed model analysis of covariance with clinics serving as the unit of analysis; results adjusted for signif covariates including patient gender and a…	signif improvement of identification: 14,4 vs 8,1 and 6,2%; no difference in receiving advice or offered assistance; no difference in quiting rates, no difference in use of quiting aids	not reported	not reported	not reported	not reported	potential confounder: other pressures to increase productivity and decrease cost, size of the incentive payments, and study not robust enough to detect differences in quit rates	guidelines distribution, access to centralized patient registry, proactive telephone support system;	potential confounder: strong positive secular trend due to performing chart audits, sensitivation by concurrent lawsuit against tobacco industry	not reported	potential confounder: lack of knowledge or awareness (although substantial efforts), turnover in senior management, exit interview Hawthorne effect,	not reported
Armour et al, 2004	US	primary care: GPs and internal medicine	period: 2000-2001, region: southeastern, one state	large managed care health plan	GPs and internal medicine	50 year old commercially insured patients	colorectal cancer screening	year end bonus targeted at individual physicians, other information is proprietary,	not reported	based on claims data; screening rates for the bonus program calculated 120 days after the close of the bonus year to minimize problems with time lags in the filing of claims data	retrospective before after	3058 before, 3691 patients after	not applicable	chi square, t tests, multivariate logistic regression	increase from 23,4 to 26,4% (p<0,01)(12,8% relative increase)	not reported	not reported	not reported	not reported	not reported	not reported	potential confounders: changes in health status over time,	potential confounders: generosity of patient health insurance benefits (deductibles, copays), billing accuracy for screenings	signif confounders: specialty (internal medicine more), no influence provider experience;	signif confounders: race (negative effect for black), sex (female more), interaction effect of female physician * female patient, no influence per capita income (but significant for flexible sigmoidoscopy or colonoscopy use) and education level,
Greene et al, 2004	US	primary and hospital care	region: northeastern, Rochester; period: 1999-2001; urban, suburban and rural communities; payment: capitation	BlueCross BlueShield HMO (Excellus) with high penetrance in the local market (more than 70% of commercially insured population)	internists, family practitioners, pediatricians in a community wide ipa, credentialed, actively seeing patients	all subscribers, identification of episodes of acute sinusitis without sinus surgery (based on icd 9 CM codes and claims up to a clean period of 60 days of no related service)	adherence to a community developed care pathway: recommended treatment patterns for acute sinusitis (presence, absence, sequence), the rate of exceptions per episode: number of exceptions/number of episodes per physician	variable withhold and return program (first 15% for each physician service, later 10% for top 5% of performers and 20% for bottom 5% of performers, scoring system based 20% on patient satisfaction, 40% on efficiency and 40% on quality measures (half based on sinusitis exception rate as continuous variable, no threshold), max 2,5% of effect on income, either way	locally developed pathway by IPA multidisciplinary task force to identify EBP and usable indicators	administrative dataset of claims; statistical process control chart of exceptions per 1000 episodes by episode start month	cohort trial with historical control	500 internists, 200 family practitioners, 200 pediatricians, identified based on credentialing information; 420000 patients with 96766 episodes; grouping continuously reviewed by an audit team	not applicable	analysis by month and year of first service; t test	exception rate per episode -20%: 326/1000 to 261/1000 (p<0,005), mostly by decreased use of less effective or inappropriate antibiotics (199 to 136/1000): azithromycin use -30%, clarithromycin -33%, firstline AB use +14%; inappropriate radiology -20%: 15 to 12/1000: plain x-ray film sinus series -28%, sinus CT scans -39% (all p<0,005), no difference in missing office visit exceptions	not reported	not reported	not reported	not reported	not reported	physician education (2 hour interactive small group), four monthly profiling of individual physicians of exceptions with actionable recommendations, care pathway development, tool kits and patient materials, downloadable patient pathway in a physician newsletter;	potential confounder: national trends in AB prescribing, etc;	not reported	potential confounder: coding inaccuracy	not reported
Hippisley-cox et al, 2004	UK	Primary care	new GMS contract (QOF), region: all 28 strategic health autorities in England, three of five health autorities in Wales and two health boards in Scotland, period:2004	practices included in new general database QRESEARCH	GP	patients with diabetes aged over 16 years	quality indicators for diabetes linked to deprivation, ethnicity and sex	QOF contract	not reported	electronic general practice records	population based cross sectional survey	237 practices, on 1 april 2004: 1804125 patients registerd of which 54180 patients had diabetes: 53678 were over 16 years of age	not applicable	multilevel logistic regression	compared with patients from affluent areas, those from areas of high deprivation were less likely to have a BMI and smoking status recorded, they were also less likely to have records for HbA1c concentration, HbA1c values under 7,5% or under 10%, retinal screening, BP, neuropathy testing, microalbuminuria testing of flu vaccination. Patients in areas of high ethnicity were less likely to have rec…	not reported	inequalities between sexes reported by patients with diabetes and observed for patients with CHD, association of deprivation and ethnicity with achievement of targets was substantial an was not explained by age, sex or practice.	not reported	not reported	not reported	not reported	not reported	not reported	not reported	prevalence of diabetes is higher than in other studies, because data are recent and the prevalence is increasing; levels of recording of lab investigations were higher than clinical measures, this might be because lab test results are now sent electronically and automatic uploaded in record wereas clinical measures are entered manually
Li et al, 2004	US	primary care	period: 2000-2001	not reported	physician organizations nationally: medical groups and ipas with 20 or more physicians	diabetes, asthma, CHF, depression	use of diabetic patient registries, clinical practice guidelines with reminder systems, case management, physician feedback	receiving income for quality, receiving better contracts for quality	not reported	diabetes care management index 0 -4, one point per CMP, internal consistency 0,64; CMP use is highly correlated (p<0,001)	cross sectional survey	1104 of 1590 physician organizations, 69,6% response rate	not applicable	ordinary least squares model, logistic regression model	the physician organizations that used more of the diabetes CMP also used more CMP for congestive heart failure, asthma, and depression; association with P4Q: receiving income: use 0,20 more diabetes CMPs (12% increase from the mean, p<0,05); better contracts: 0,23 more diabetes CMPs (14% increase from the mean, p<0,05)	not reported	not reported	not reported	not reported	not reported	not reported	signif: very small positive effect of capitation	not reported	signif confounders: IT infrastructure, ownership by HMOs or hospital systems, very small effect of delegation of utilization management for hospital admissions to the physician organization, very small effect of size	not reported
McElduff et al, 2004	UK	primary care	2004 QOF contract rules	NHS	GP practices	CHD, stroke, diabetes, heart failure, hypertension	5 QOF indicators: use of aspirin, cholesterol lowering treatment, hypertension management, ACE inhibitor treatment, influenza immunization	see QOF	not reported	mathematical modelling	modelling	not applicable	not applicable	mathematical modelling and sensitivity analysis	reaching the cholesterol target would result into a reduction of cardiovascular events among patients with CHD, stroke and diabetes with respectively 15,5, 7,2 and 6,5 cases per 10000 over a 5 year period; for hypertension management: 3,6, 2,9 and 2,9 cases per 10000 + 15,5 cases per 10000 for other patients; targets with regard to aspirin, ACE inhibitor use and influenza immunization will only p…
McMenamin et al, 2004	US	primary and hospital care	region: national, period: 2000-2001	not reported	physician organizations: medical groups and ipas, with 20 or more physicians (no organizations composed exclusively of radiologists, podiatrists, pathologists, chiropractors, ophtalmologists, anesthesiologists, emergency department physicians)	chronic illness: asthma, CHF, depression, diabetes	use of health promotion programs targeted at prenatal education, smoking cessation, nutrition, weight loss, health risk assessments, stress management, substance abuse, sexually transmitted disease prevention	not reported	not reported	computer assisted telephone interview system with ceo, president or medical director	cross sectional survey	respons 70%: 1104 of 1587 organizations	not applicable	logistic regression, lineair regression, principal components analysis, cronbach alfa 0,87, 0,89, 0,70, 0,78; factor analysis	no relationship found with 'income for quality'	not reported	not reported	not reported	not reported	not reported	signif positive associations with offering programs (yes/no): public recognition (OR 1,79), number of health promotion programs related to: public recognition,	not reported	signif positive associations with offering programs (yes/no): outside reporting of quality measures (OR 1,37), number of health promotion programs related to: outside reporting,	signif positive associations with offering programs (yes/no): clinical IT systems (OR 1,35 and 1,31), being a medical group (OR 4,11), ownership by hospital or health plan (OR 1,91), % of hospital delegation of HMO patients utilization management to physician organizations (OR 1,005), location in California (OR 2,08); number of health promotion programs related to: electronic data systems, multis…	not reported
Schmittdiel et al, 2004	US	primary and hospital care	region: national, period: 2000-2001	not reported	physician organizations: medical groups and ipas, with 20 or more physicians (no organizations composed exclusively of radiologists, podiatrists, pathologists, chiropractors, ophtalmologists, anesthesiologists, emergency department physicians)	mammograms for women over age 50, influenza vaccines for high risk populations, eye exams for patients with diabetes	use of reminder systems for preventive services: mammogram, influenza immunization, eye exam reminders	not reported	not reported	computer assisted telephone interview system with ceo, president or medical director	cross sectional survey	1104 physician organizations (= 70% response rate, no difference in size or state)	not applicable	multivariate logistic and linear regression, principal components analysis	income for quality is positively associated with influenza vaccine reminder use (OR 1,5. p<0,05); no association with mammogram and diabetic eye exam reminder use; income for quality positively associated when three types of reminder use combined into one index (p=0,03)	not reported	not reported	not reported	not reported	not reported	positive associations with patient reminder use: public recognition for quality (OR 1,3-1,9),	not reported	positive associations with patient reminder use: required reporting of data (OR 1,1-1,2), with physician reminder use: required reporting of data (OR 1,3)	positive associations with patient reminder use: IT capabilities (OR 1,2-1,4), medical group designation (OR 1,7-2,9), % of primary care physicians (OR 1,006-1,01), practice size (OR 1,001), ownership only associated with influenza vaccine reminder use (OR 1,4), age of group associated with mammogram and diabetic eye exam reminder use (OR 1,009-1,02); with physician reminder use: IT capabilities …	not reported
Ashworth et al, 2005	UK	primary care	region: inner city health authority, period: 2001-2002; payment: capitation (major part) and FFS	pre QOF study (two years before)	general practitioners	not reported	cervical smear rates, vaccination rates	limited target payment (modest financial rewards in the previous GP contract)	not reported	existing administrative databases	cross sectional	all practices in region (n=151 of 166 with data available)	not applicable	regression analysis, path analysis	no association between performance indicators and income, high association with capitation (high opportunity cost)	not reported	not reported	not reported	not reported	not reported	not reported	not reported	not reported	signif confounders: large list sizes (p<0,001), practice staff budgets (p=0,02) predict 31% of GP income; staff budgets associated with better cervical smear (p<0,01) and vaccination rates (p=0,03), potential confounders: professional standards and pride	not reported
Beaulieu & Horrigan, 2005	US	primary care	region: upstate NY, period: 2001-2002 (8 month period)	Independent Health: managed care organization	primary care physicians	diabetes	based on ADA guideline, greater weight on outcome measures; one A1C testing during 12 month measurement, second A1C testing 4-6 months after test 1, A1C value less than or equal to 7,5%, one LDL test during period, LDL less than or equal to 100 mg/dl, one dilated retinal exam during period, lower extremity foot exam documented in chart (monofilament, tuning fork), annual urine microalbumin/ creat…	annual quality bonus based on threshold scoring on a composite performance index at both the patient level and the practice level: threshold of 6,23/10, 6,86/10 or 50% improvement target; bonus equal to a 12% increase in per member per month reimbursement: 3,00$, 1,50$ and 0,75$ for medicare patients for each of the three norms, 0,75$, 0,37$ and 0,18$ for commercially insured patients	the measurement method stimulates physician understanding, constant reminder of measures and targets; is directly integrated as a timely reminder to perform activities into the work flow by being part of the medical record, it stimulates trend analysis and action; focus group results: initial reaction of suspicion and distrust, disbelieve, being surprised by baseline low scores, confronted with p…	use of a checklist added to the medical record, done by the physician	before after, with concurrent control group	21 of 34 contacted primary care physicians; 624 diabetic patients, 600 external as comparison	HEDIS data on other diabetic members of the health plan during the same period, time points	not reported	payment ranged from 3000 to 12000$ based on panel size and performance; the performance score is inversely related to the baseline score, at patient level signif improvement for second hba1c testing (p<0,001): +25,5%, lipid testing: +18,3%, diabetic retinal exam: +25,6%, nephropathy test: +37,0%, foot exam: +45,4%; hba1c < 9,5: +13,9% (ns for 7,5 norm), LDL<100: +10,5%, LDL<130: +23,5%, BP< 130/8…	not reported	not reported	not reported	not reported	potential confounder: self selection by physicians into the pilot (voluntary versus obligatory participation as a program feature)	diabetic registry, guideline provision and integration into workflow, chart review and assessment tool, three times feedback per year, share results with other practices (using blinded data), meeting in groups to discuss progress in meeting goals for diabetic care, patient education materials, staff education and training, patient follow-up;	not reported	not reported	not reported	not reported
Pourat et al, 2005	US	primary	region: 8 California counties with the highest rates of medicaid enrollment and chlamydia cases, period: 2002	medicaid HMO managed care organizations,	primary care physicians, exclusion of medicaid FFS providers	see quality goals	sexually transmitted disease services: providing chlamydia drugs for the partner's treatment; annual chlamydia screening females aged 15-19, 20-25; taking a sexual history of the patient at the first non urgent visit; providing services to minors without parental notification or consent	not reported	not reported	surveys of primary care physicians	cross sectional	respons 41%: 948 (no differences between responders and non responders found)	not applicable	multiple logistic regression adjusted for clustering of physicians within HMOs, chi square	univariately: reimbursed under salary and quality of care more often adhered to annual screening of sexually active females aged 15-19 years (67%, p<0,05); under capitation and quality of care more often adhered to annual screening females aged 20-25 years (52%, p<0,05); multivariately: no significant associations of quality of care reimbursement with guideline adherence, no clear or consistent p…	not reported	not reported	not reported	not reported	not reported	not reported	prescribing for partner positively associated with reimbursement based on management of utilization incentive with capitation (OR 1,63) or with salary (OR 2,63); screening negatively associated with combination salary and productivity incentive (OR 0,63) and combination salary and financial performance incentive (OR 0,43);	potential confounder: the influence of other health plan or HMO reimbursement mechanisms is not taken into account,	potential confounder: self report bias, self selection into practices by physicians based on particular payment arrangements	not reported
Rosenthal et al, 2005	US	primary	region: California period: 2003-2004, dominant payment system: total capitation (stronger effect expected with FFS (increasing base compensation))	large health plan, Pacificare, HMO, Other incentive programs: Enrollees represent only 15% of groups patient population, data accuracy: HEDIS measure specifications	physician group in primary network, multispecialty size: large, 10 000 enrollees each	see quality goals	Aim: clinical effectiveness, Indicators: cervical cancer screening rate, mammography rate, hemoglobin A1c testing rate (all process), together with 7 other target measures not described due to incomplete data for the whole period	amount: 0,23$ per member (all included) per month per target met (= 5% of capitation payment, = 0,8% of overall revenue); form: bonus payment, fixed threshold; experience: just started, first five quarters; target = 75th percentile of 2002 performance, quarterly feedback, quarterly bonus	not reported	administrative reports, 6 month lag coupling, routinely audited,	observational natural experiment, quasi experimental longitudinal	n = 134 groups vs 33	Pacific northwest physician groups, Concurrent, also public reporting	multiple regression, generalized estimating equations (repeated measures for non Gaussian outcomes: binomially distributed with logit transformation)	Process: cervical cancer screening: + 5,3% (P4Q) vs + 1,7% (p = 0,02), mammography: +1,9% (P4Q) vs + 1,2%, hemoglobin A1c testing: +2,1% vs +2,1%, largest share of amount to least improving (at baseline near target) (signif): need for maintaining only, but real improvement largest in lower deciles (although little chance of reaching target)	not reported	not reported	amount: 3,4 million $ awarded (27% of amount set aside)	not reported	potentially confounding: no difference in baseline trends, but difference in baseline levels, anticipation effects (details known since 2002), no time for investing and return on investment (IT, staff,...),	public reporting since 1998	not reported	not reported	not reported	not reported
Shenkman et al, 2005	US	outpatient specialty care	region: Florida, period: 1999-2001	managed care organizations with gatekeeping and public insurance	board certified family practitioner or board certified pediatrician	children (5-19 years) with chronic illness and functional limitations or increased need for health care services or dependence on medications or home medical equipment; low income	the odds of outpatient physician specialist visit 1 year after study entry	(no withholds on the basis of specialty referrals), mostly for preventive care and parent satisfaction	not reported	claims data, survey data, interview data	cross sectional	2333 children	not applicable	logistic regression, stepwise model selection	offering financial incentives for meeting quality of care standards had greater odds of outpatient physician specialist visits (OR 1,71, p=0,0003)	not reported	not reported	not reported	referral rate	not reported	co intervention: gatekeeping, prior authorization	signif confounders: main payment system: higher % of FFS odds 0,95 (less visits due to referral) and more capitation more visits due to referral,	not reported	signif: % of pediatricians in the network (odds 1,17)	ethnicity of the patient (odds 0,52 for black children), prior physician specialist use (odds 1,51), the number of months enrolled (odds 1,05), gender (odds 0,78, less for girls) ns: diagnoses and condition consequences, family income, age
Curtin et al, 2006	US	primary care	period: 2000-2004, Rochester	one HMO health plan, Excellus	physicians being member of an IPA	diabetes	specialty specific quality set, patient satisfaction, and practitioner efficiency; for diabetes: two hba1c tests yearly, one lipid profile test yearly, one dilated eye exam yearly, one influenza vaccination yearly, one urinalysis and/or microalbumin screen yearly	withholds of 10% of claims payments of which 70-100% is available for distribution at the end of the year; additional funds derived from gain sharing programs were added to the pool; bonus payment varies from 50 to 150 percent: potential earning of 6000 to 18000$ extra per year; three times a year data reporting	assisted with clinical pathways; support staff, additional tools (IT, reminders,…)	cost calculation based on health plan data	modelling	3700 practitioners	not applicable	modelling	not reported	not reported	not reported	cost of the program was yearly 1150000$; due to decrease of the cost trend (actual vs projected) first year savings: 1894471$ (ROI 1,6), second year savings: 2923761$ (ROI 2,5); most significant decrease for hospital costs (6,8%): cost savings from one medical condition cover the entire program; also short term cost gains, even with underuse approach	not reported	not reported	see implementation	not reported	not reported	not reported	not reported
Doran et al, 2006	UK	primary care	NHS, period: 2004-2005	regular payment as a function of the number of patients, adjusted for patient and area characteristics	family practitioners	see quality goals	QOF framework: 146 indicators covering 10 chronic diseases, organization of care, patient experience	income increase up to 25%, points and associated payment awarded on a sliding scale per indicator, each with a predetermined maximum, use of exception reporting for 7 potential reasons	not reported	data extracted automatically from clinical computing systems	retrospective cross sectional	8105 practices	not applicable	linear multiple least-squares regressions with robust estimates of error variance; for heterogeneous variance due to patient numbers: weights inversely proportional to the variance at each practice; all variables divided by their standard deviation; sensitivity analysis to weighting scores	low exception reporting, but strongest predictor of achievement: 1% increase associated with 0,31% increase in reported achievement; a small number of practices reached high scores by exception reporting (for sound clinical reasons or in order to increase income)	not reported	not reported	not reported	not reported	not reported	not reported	not reported	not reported	moderate effects: size of practice, number of patients per practitioner, age of practitioner, country of medical education	moderate effects: patient age, socioeconomic features,
Ettner et al, 2006	US	primary care	period: 2000-2001	10 managed care plans	not reported	diabetes, > 18 years, lived in the community, were not pregnant, had diabetes for at least 1 year, spoke English or Spanish, were continuously enrolled in their health plan for at least 18 months, used at least one service during that time, could give informed consent	receipt of dilated eye exams, foot exams during most or all visits, influenza immunizations, advice to take aspirin, assessments of glycemic control, proteinuria, lipid profile, patient satisfaction	not reported	not reported	surveys (mail, computer assisted telephone interviews) and medical record reviews; multiple reviewers abstracted medical records, detailed manual, training and standardization, 5% for double blind abstraction, interrater reliability from 0,86-0,94	cross sectional	6194 patients, response 69%	not applicable	multilevel logistic regressions	use of quality and/or patient satisfaction to help determine compensation associated with consistently received better process of care and higher reported patient satisfaction: signif for: proteinuria assessed (RR 1,25), advise to take aspirin (RR 1,17), influenza immunization (RR 1,26), ns for glycemic control, lipid profile assessed, dilated eye exam, foot exam	not reported	not reported	not reported	not reported	not reported	not reported	not reported	not reported	not reported	controlling for: age, sex, race/ethnicity, education, household income, sources of insurance, type of diabetes treatment (insulin, oral agents, or diet only), years since diabetes diagnosis, Charlson comorbidity index, SF-12 physical and mental component summary scores
Fleetcroft & Cookson, 2006	UK	primary care	contract rules of 2004	NHS	GP practices	heart failure, elderly, smoking cessation patients, hypertension, CHD	38 QOF indicators	see QOF	not reported	modelling based on contract rules and health gain literature	modelling	not applicable	not applicable	shapiro Wilk W test, spearman rank correlation, pearson correlation	There is no relationship between pay and health gain for this QOF subset: some with large health gain attract low payments, others with small health gain attract high payments	not reported	not reported	not reported	not reported	not reported	not reported	not reported	not reported	not reported	not reported
Grossbart, 2006	US	hospital	traditional payment system: FFS, region: ohio, kentucky, pennsylvania, tennessee; period: 2003-2004 (first year of the project)	medicare Premier (nationwide organization of non profit hospitals) demonstration project, Catholic Healthcare Partners: similar outside incentives, similar financial conditions	multihospital health care system: acute hospitals with similar levels of service (referral center, open heart program, average annual discharges, case mix index, number of staffed beds arround 300); same structure of governance, executive management team, etc,	see quality goals	35 quality measures in five areas: ami, heart failure, pneumonia, cabg and joint replacement of the hip or knee (last two not in study results due to lack of comparison data)	extremely small incentives; voluntary participation; competitive system: top 10% of composite quality score receives a 2% bonus on top of the medicare payment within that specific clinical condition, second decile receives a 1% bonus	high level of local initiative and communication; tools and resources provided by the hospitals to support quality improvement, directed at hospital directors and quality improvement teams; high support of senior administrators	composite measure based on number of opportunities vs, number of times such care was actually provided, assessed per patient for each relevant sub measure	concurrent cohort study	4 incentivized hospitals; 4964 patients pre intervention, 6025 post intervention	6 not incentivized hospitals; 8641 patients pre, 9295 patients post	two tailed Z test for two proportions	composite score in intervention year 89,7% vs 85,6% (p<0,001) overall; ami: 94,2 vs 90,6% (p<0,0001); heart failure: 87 vs 84,3% (p=0,006); pneumonia: 87,3 vs 80,5% (p<0,0001), in terms of improvement rates starting from baseline: 9,3 vs 6,7% overall (p<0,001), heart failure: 19,2 vs 10,9% (p<0,001), no signif difference for ami and pneumonia	not reported	not reported	not reported	not reported	self selection: the entering hospitals outperform the national median quality score for AMI, heart failure and pneumonia at baseline in a previous study;	public reporting of performers above the median	not reported	not reported	not reported	not reported
Jaiveer et al, 2006	UK	primary care	region: north warwickshire, period: 2004-2005	NHS QOF contract	GP practices	diabetes	18 diabetes indicators: 14 process, 4 outcome	QOF contract, exception reporting	not reported	Alphabet strategy audit tool	before after	13 practices, 3453 vs 3173 patients	not applicable	chi square	signif improvement rates ranging from 6,6 (having a record of hba1c%) to 42,8% (neuropathy testing)	not reported	not reported	not reported	not reported	not reported	not reported	not reported	not reported	not reported	not reported
Kahn et al, 2006	US	hospital care	period: 2005	Premier demonstration project, CMS and medpac program	hospitals	heart attack, heart failure, pneumonia	17 indicators	Premier program: 2% bonus on medicare reimbursement rates to hospitals performing in the top decile of a composite quality measure for each condition; 1% bonus to the second highest decile, penalties for very low performing hospitals implemented in 2006; MEDPAC program: 1-2% of payment is pooled to pay bonuses (redistribution); only the top 20 percent of best performing hospitals receive a bonus	not reported	secondary data analysis of publicly available data	modelling	4203 hospitals	not applicable	modelling	not reported	not reported	not reported	the MEDPAC approach would redistribute 140 million $ in payments (total bonus = total penalty = 139,8 million), the premier approach would almost pay 10 million $ more than it collects through penalties (total bonus = 39,4 million, total penalty = 30,5 million)	not reported	not reported	not reported	not reported	not reported	not reported	not reported
Levin-Scherz et al, 2006	US	primary care and hospital care	period: 2001-2003, region: Massachusetts	Partners Community Healthcare, inc, not for profit	large heterogenuous integrated delivery network,	diabetes adults (not gestational) and asthma children (persistent, not exercise or cold induced)	HEDIS measures, set of target selection criteria	target = previous year's state or national 90th percentile, more than 20 percent of total physician withhold is distributed, potential of an additional 3000 to 5000$ per physician, directed at the different levels of the network	not reported	automatically generated claims data, monthly updated, operated by administrative staff, using a factor to make these comparable to record review based data; overview of claims data advantages and disadvantages	serial cross sectional	all 1100 primary care physicians, 4000 specialists and 8 hospitals in the network	comparable state and national performance	difference in difference estimators	signif difference in improvement for diabetes measures, no signif difference for asthma measures; hba1c screening +7 vs +4,9% (p<0,05), eye exams + 18,7% vs slight decline (p<0,05), LDL screening + 13,2% vs 7,4% (p<0,05), nephropathy screening + 15,2% vs +4,8% (p<0,05); pediatric asthma controller use: +1,7 vs +3,9% (ns) but still 4 points above the state average (less room for improvement)	not reported	not reported	not reported	not reported	not reported	co intervention: claims based registry, outreach to patients by calls and letters, unblinded peer comparison, active transmission of best practices at monthly meetings of medical directors and executive directors	not reported	not reported	not reported	not reported
McLean et al, 2006	UK, Scotland	primary care	period: 2004	NHS	GP practices	CHD, stroke, hypertension, diabetes, COPD, CHD, stroke	see table 1	see QOF	not reported	secondary data analysis	retrospective concurrent cohort study	1024 practices	performance with exception reporting vs without exception reporting	linear regression with robust standard errors; weighting by population size	not reported	not reported	little systematic association between performance with exception reporting and deprivation, but for 17 of 33 examined indicators performance decreases with deprivation when not applying exception reporting and increases with deprivation for 4 indicators (12 indicators no difference); absolute differences between with/without exception reporting are small for most simpler process measures (eg reco…	not reported	not reported	not reported	not reported	not reported	not reported	not reported	not reported
Nahra et al, 2006	US	hospital care	region: Michigan, period: 2000-2003	Blue Cross Shield of Michigan	hospitals	AMI, CHF	aspirin at discharge, beta blocker prescription at discharge, ACE inhibitor at discharge	add-ons to the DRG reimbursement with a maximum of 1,2% in 2000-2002, and 2% in 2003	not reported	data from hospitals (audited) and health plan + literature	modelling	85 hospitals	not applicable	modelling and sensitivity analysis	aspirin: 87 to 91 to 92 to 95%, beta blockers: 81 to 88 to 90 to 93%, ACE inhibitor: 70 to 84 to 83 to 80%	not reported	not reported	with a threshold of 50000$ per QALY the results are cost effective, also in a worst case scenario: between 30081 and 12967$ per QALY
Reiter et al, 2006	US	hospital	region: Michigan	Blue Cross Shield of Michigan	not for profit hospitals	not reported	behavioural/effort responses to incentives (use of clinical algorithms or guidelines, case management teams, physician incentives, physician education, IT order entry, EMRs); indicators: clinical processes, patient safety, medication safety, community benefit	hospital as a whole as target level; bonuses of up to 4% of hospitals DRG based payments; minimal threshold system	not reported	structured interviews and surveys to key administrators	cross sectional	66 hospitals in survey, 20 in interview to prepare survey; survey response rate of 70%	not applicable	z tests	Hospitals making structural changes due to the program: higher use of case management teams (p<0,05), no difference in all the other behaviours; hospitals making process changes due to the program: no difference in use of the selected behaviours	not reported	not reported	not reported	not reported	signif financial and competitive motivations supporting change: market share a motivator for quality (p<0,05), greater accountability to purchasers (p<0,01), earn the incentive payment (p<0,01)	not reported	not reported	not reported	signif confounders: interventions used more often to support structure change: raising board awareness of the program (p<0,05), board receiving quality reports (p<0,05), board quality subcommittee (p<0,01); to support process change: willingness to exert leverage with physicians based on the incentive system (p<0,01);	not reported
Reschovsky et al, 2006	US	primary and hospital care	period:2000-2001	not reported	nonfederal patient care physicians engaged in at least 20 hours per week of patient care	not reported	question: do overall financial incentives favor reducing services to individual patients, expanding services to individual patients, or neither. Compensation is determined by productivity, satisfaction surveys of patients, quality measures, results of profiling scores comparing the utilization patterns with other physicians	bonus, returned withholds, incentive payments	not reported	data from the 2000-2001 Community Tracking Study Physician Survey	cross-sectional telephone survey	12406 nonfedral physicians, exclusion: specialist with little or no direct patient contact	not applicable	ordened and multinominal logistic regression	7% of physicians report financial incentives are to reduce services to patients, whereas 23% report incentives to increase services. Reported incentives to reduce services were associated with reports of lower ability to provide quality care.	not reported	not reported	not reported	not reported	Group revenue in the form of capitation was associated with incentives to reduce services whereas variable compensation and bonuses for employee physicians were mostly associated with incentives to increase services to patients. Productivity incentives were associated with incentives to both increase (OR 1,71) and reduce (OR 1,61) services.	not reported	perceived competitive markets for patients associated with incentives to both increase (OR 1,73) and reduce (OR 1,82) services;	not reported	practice ownership associated with incentives to increase services; full owhership of groups associated with incentives to both increase (OR 1,43) and reduce services (OR 2,26) relative to neutral incentives (p<0,001); gatekeeper arrangements negatively associated with reported incentive to increase services; objective info on clinical quality and costs as dependent variables is preferable in ste…	not reported
Rittenhouse & Robinson, 2006	US	primary care	region: California, period: 2003	Medicaid program (low income patients)	medical groups, ipas, community clinics, hospital based clinics, with at least 6 primary care physicians and at least 1 Medi-Cal HMO contract	asthma and diabetes, child and adolescent preventive services	CMP adoption rate, 30 measures of CMP use, definitions of CMPs table 1: registries, reminders, medical record flowsheets, performance feedback to physicians, formal training for physicians on established clinical guidelines, on site health promotion, patient education classes, support groups for parents or for adolescents, self management support programs, case managers	external incentive index 0-3 (required to report, financial reward, non financial reward)	not reported	telephone survey	cross sectional	123 organizations participated (64% of total)	not applicable	chi square, OLS regressions	external incentive index positively associated with CMP use: p<0,05 for asthma, p<0,01 for the other target groups	not reported	not reported	not reported	not reported	not reported	not reported	no capitation for specialty services (more, only signif for prevention),	more extensive involvement in Medi-Cal (also have a single primary payer) (p<0,01, more), use of CMPs by medicaid HMOs strongly associated,	community clinics and hospital based clinics more than ipas (p<0,01), and profitable organizations (more, only signif for prevention), IT capability only signif for CMP use for asthma	not reported
Sigfrid et al, 2006	UK	primary care	NHS QOF contract, period: 2004-2005, region: Brighton & Hove	not reported	GP practices	diabetes	exception reporting rates and relation to deprivation, for 15 diabetic indicators (see Table 2)	QOF contract	not reported	QMAS data extraction	cross sectional before after	49 practices (almost all in the region), 7157 diabetes patients	not applicable	Spearmans correlation	not reported	not reported	r= 0,20-0,41 (p<0,05) for 10 of 15 indicators, between exception reporting and deprivation	not reported	not reported	not reported	not reported	not reported	not reported	not reported	not reported
Simpson et al, 2006	UK, Scotland	primary care	NHS QOF contract, period: 2004-2005	not reported	GP practices	stroke and TIA	see effectiveness evaluation	QOF contract	not reported	extraction from existing databases	serial cross sectional before after	all 310 general practices using the data system (self selected, but representative); exclusion of exception codings, 21901 patients pre (46 exception), 32401 post (2565 exception)	not applicable	binary logistic regression, chi square, case mix adjustment	documentation of quality indicators increased over time with absolute increases for indicators ranging from 32,3 to 52,1%: MRI/CT scan recorded + 43,3% (p<0,05), smoking status recorded +49,4% (p<0,05), smokers advice given: + 17% (p<0,05), cholesterol recorded: +52,1% (p<0,05), cholesterol < 5 mmol/l +2,3% (ns), blood pressure recorded +33,4% (p<0,05), blood pressure controlled +1,3% (ns), antip…	not reported	large increase among oldest patients (>75y) leading to attenuation of age differences; large increase among most affluent patients, leading to exacerbation of deprivation differences; women have a larger increase than men, however sex differences persisted: women less likely to have smoking habits recorded (OR 0,87) or to receive antiplatelet therapy (OR 0,93); at both time points women less like…	not reported	not reported	not reported	not reported	not reported	not reported	not reported	signif confounder: in pre group a greater number of female, older, less deprived patients with stroke, lesser number of comorbidities compared to post group; men less diabetes, less peripheral vascular disease, less chd, more hypertension than women in the post group: the oldest and most deprived were most likely to have diagnosis of all the comorbidities analyzed, except for heart failure; male,…
Srirangalingam et al, 2006	UK	primary care	NHS QOF contract, region: deprived inner London borough, 30% Bangladeshi origin, period: 2003-2004 (6 months implementation of QOF)	not reported	GPs	diabetes	referral patterns to a secondary care diabetes clinic; referrals for nursing, educational input or antenatal diabetes care not included; appropriate reasons for referral: type 1 diabetes, proteinuria or creatinine > 150µmol/l, hba1c > 8,0% on maximum oral hypoglycaemic medication, painful neuropathy, foot ulceration	QOF contract	not reported	through referral letters received in the clinics	observational before after study	774 letters received of which 647 from primary care: 328 pre, 319 post; no difference in age, sex, ethnicity, type (type 1, type 2, impaired fasting glycaemia, impaired glucose tolerance) and duration of diabetes, or treatment at referral (diet only, tablets, insulin, unknown)	not applicable	chi square, mann-whitney test	not reported	not reported	not reported	not reported	no signif change in number of referrals 6 months after implementation of the GMS contract; increase in referrals for poor glycaemic control (54 to 77%, p=0,001); glycaemic threshold for referral with poor glycaemic control has reduced (10,6 to 9,7%, p=0,006), no difference in number per reason for referral (newly diagnosed, type 1 diabetes, poor glycaemic control, renal disease, foot problems, lo…	likely confounders: short time span for an effect on global number of referrals	not reported	not reported	not reported	not reported	not reported
Strong et al, 2006	UK	Primary care	QOF, period: 2004-2005	Rotherham Primary Care Trust	general practices with a contract with Rotherham, who take part in national QOF	CHD patients	11 quality of care indicators for CHD within the QOF (CHD case finding, CHD care)	QOF contract; for the 11 quality of care indicators: up to £7362 for a practice with national average CHD prevalence and national average number of patients	not reported	QOF data	cross sectional	39-1= 38 GP in QOF, 250979 patients, of wich 12920 are registered in the QOF CHD registers	not applicable	spearman rank correlation	not reported	not reported	Practice level CHD prevalence showed a positive correlation with deprivation (r=0,64, P<0,001), as did only 1 of the 11 indicators: the percentage of a practice's CHD patients whose notes record smoking status (r=0,34, p=0,04), the other 10 quality of care indicators showed no significant correlation.	not reported	not reported	not reported	not reported	QOF uses recorded activity	not reported	completeness and accuracy of CHD disease register, validity , accuracy, completeness of data 11; GP practice level and not at individual level, lack of statistical power?	not reported
Sutton & McLean, 2006	UK, Scotland	primary care	NHS QOF contract, region: NHS Ayrshire and Arran area (slightly older and more deprived), period: 2004-2005	not reported	GP practices	not reported	all 10 clinical domains and holistic care	QOF contract	not reported	not reported	cross sectional	60 practices	not applicable	linear regression analysis	not reported	not reported	deprivation associated with higher scores (p=0,038)	not reported	not reported	not reported	not reported	not reported	ex fundholding practice (higher, p=0,009), higher income from other sources (=capitation)(p=0,02, lower);	size of the team (higher, p<0,01), non principal proportion of team (recently trained) (higher, p=0,003), practices that were accredited, training status, younger GPs had higher scores, but explained by other associated factors (only univariately signif); no effect nurse-doctor composition	not reported
Wang et al, 2006	UK: Scotland	primary care	NHS QOF contract , period: 2005	not reported	urban general practices	not reported	not reported	QOF contract	not reported	secondary analysis of existing databases	cross sectional	638 practices (all)	not applicable	chi square test, median test, univariate anova	not reported	not reported	not reported	not reported	not reported	not reported	not reported	not reported	not reported	investigated confounder: size of the practice: older, more male physician, less likely to participate in voluntary quality schemes, received fewer QOF points (p= 0,003) only due to difference in the organizational domain (p=0,002), no differences in other domains, including clinical	associated with the smaller practice size: more located in deprived areas, more minority ethnic groups, patients with poorer health
Williams et al, 2006	US	primary care	California, other payment is mainly capitation, period: 2003-2004	IHA: seven health plans, largest initiative nationally	225 physician organizations (more than 35000 physicians): multidisciplinary group practices, ipas,	6 million commercial HMO members	influence on the use of IT: integration of clinical data sets, decision making at the point of care, see Table 2 for specific requirements (weight of 10% in 2003, 20% in 2004), next to clinical and patient experience	incentives directly targeted at IT adoption, at physician organization level	uniform set of metrics, aggregation of data across health plans, use of electronic admin data to measure clinical results	submission of documentation, followed by review and approval by an independent auditor	before after	225 physician organizations (more than 35000 physicians)	not applicable	not reported	signif improvement wrt registries, actionable reports, HEDIS results, electronic checks for interactions, retrieval of lab results, access to clinical notes;	not reported	not reported	not reported	not reported	not reported	confounder: single public scorecard	not reported	not reported	positive association between IT adoption and clinical performance	not reported
Williams et al, 2006b (stroke)	UK	Primary care	QOF, region: southwest Londen and Surrey; period: november 2004	not reported	two general practices,one in southeast London, one in Surrey	see quality goals	Targets: BOX 2; explore whether a high general practice QOF score(ten QOF stroke targets) for stroke, provided a useful surrogate marker for quality of care in stroke, using RCP guidelines as the gold standard	QOF contract	not reported	Computer and Written medical records. Population Manager from the EMIS computer system. Coded data were collected using MIQUEST (Morbidity Information Query and Export Syntax)	observational: cross-sectional	2 training practices of similar list size (practice 1: 11005 TIA or stroke: 104; practice 2: 9462 TIA or stroke:95)	not applicable	independent samples t-test, chi square test, mann-whitney U test for non-parametric data	no indication that a higher QOF score for stroke was associated with better quality of care (computer data were less complete than written records in GP2; scope for improvement in computer data quality); QOF score: GP1: 29/32 and GP2: 22,75/31; adherence to RCP guidelines (referred to secondary care): GP1: 79% and GP2: 96% (p=0,001); adherence to RCP guidelines (brainscan) GP1: QOF 2 out of 2; 49…	not reported	not reported	not reported	not reported					EMIS computer system; other brands of GP computer system might generate a different set of data quality issues. It is possible that these practices have more advanced medical records; both are training practices and would have had their notes inspected as part of their training practice assessment.	both practices have a larger number of patients of working age and fewer elderly compared with the 2001 census population for England and Wales
Wright et al, 2006	UK	Primary care	QOF, region: England, period: 2004-2005	not reported	general practice	not reported: all patients (total QOF score)	QOF indicators	QOF contract; £75 per QOF point	not reported	QOF database	cross sectional	8569 practices (successfull matches for 99,82% of practices)	not applicable	multiple regression analysis	not reported	not reported	The difference between the most and least deprived practices translates into a reduction of approximately 11% in overall QOF score, after allowing for deprivation, practices in villages and towns gained 1,98% more QOF points than urban areas and hamlets. This means £8400 less income for most deprived compared to least deprived prctices. Deprivation and rurality together only explained about 5% of…	not reported	not reported	not reported	not reported	not reported	not reported	85% of practices are in urban areas and these vary widely in terms of their quality performance. This intra-urban variation remains largely unexplained	not reported
Ashworth et al, 2007	UK, England	primary care	NHS QOF contract, period: 2004-2005	not reported	GP practices	CHD, CVD (cerebro vascular disease) and diabetes mellitus, exclusion of exception reporting	prescribing of lipid lowering medication (statins), based on average daily quantity; data don't enable a distinction between primary and secondary prevention	QOF contract	not reported	survey and existing databases	cross sectional	all general practices in England (8430 of 8576)	not applicable	multiple regression	not reported	not reported	higher social deprivation as a powerful predictor of more statin prescribing (r=0,29, p<0,001)	not reported	not reported	signif confounder (all p<0,001): achievement of cholesterol targets for diabetics as powerful predictor;	no effect practice based learning (signif event analysis), active screening for other cardiovascular risk factors	not reported	not reported	small negative effect of FTEs GPs; no effect GP consultation time, training status,	signif: higher prevalence of chd and diabetes patients; negative effect proportion of elderly patients in the practice, and to a lesser extent the proportion of south asian and afro caribbean patients;
Ashworth et al, 2007 (relationship between socialdeprivation and quality of primary care)	UK	Primary care	QOF, region: England, period: 2004-2006	not reported	GP practices	not reported	QOF indicators: overall differences between primary care quality indicator in deprived and prosperous communities	QOF contract	not reported	QOF date were obtained for each practice in England	observational before after study	over 8000 practices: practices with less than 750 patients of less than 500 patients per FTE GP were excluded; 8515 practices in 2004-2005, 8264 practices in 2005-2006	not applicable	parametric tests: t-test, linear and logistic regression	the mean QOF-score in 2005-2006 was 1012.6, a 53-point improvement on the 2004-2005 figure of 959.9; overal differences between primary care quality indicators in deprived and prosperous communities were small;	not reported	the difference in total QOF score between top and bottom quintiles (hight and low deprivation areas) was 64,5 points but by 2005-2006 this gaol had narrowed to 30,4;	not reported	not reported	not reported	not reported	not reported	not reported	over/under recording of coded data	not reported
Campbell et al, 2007	UK	primary	NHS QOF contract, period: 1998, 2003 and 2005; region: 6 geographical areas of England	not reported	GP practices	asthma, coronary heart disease, type 2 diabetes	15 CHD indicators, 12 asthma indicators, 21 diabetes indicators; use of an overall score for quality of care as the ratio of number of appropriately handled indicators to total number of relevant indicators	QOF contract	not reported	patient record review, based on a validated set of review criteria, using the RAND UCLA appropriateness method,	longitudinal cohort study, before and after implementation	stratified random sample of 60 practices, nationally representative in terms of size, residency training rate, sociodemographic population characteristics; follow up of 42 of these practices, representative, except underrepresentation of solo practitioners; random selection of patients based on the relevant drug administration lists: 2300, 1495 and 1482 patients	next to before after also trend comparison between incentivized and not incentivized indicators for the same patient groups (30 vs 17 indicators)	patient data (12 to 20 per practice) only used for pooled analysis over practices, using the average score per practice and the % of patients per binary indicator; a simple lineair model to calculate expected scores, based on the time trend, doesn't take the 100% ceiling effect into account, therefore use of the logit curve, and check with probit predictions; to make all differences comparable th…	signif trend improvement for diabetes (p=0,002) and asthma (p<0,001), CHD improved further at the same rate as before; see table 3 for complete list of signif/ns improvement trends based on individual indicators (4 of 11 signif for CHD, 3 of 4 for asthma, 10 of 15 for diabetes), no signif difference between incentivized and not incentivized indicators	not reported	not reported	not reported	not reported	potential halo effect for certain unincentivized indicators if they were already a practical precondition to reach other incentivized indicators or vice versa (spill over effects)	many CHD improvement initiatives in pre period,	not reported	not reported	not reported	potential selection bias by patient selection based on drug administration list (neglect of undertreatment or non compliance), would lead to overalle quality of care overestimation on all points,
Casale et al, 2007	US	hospital	period: 2006-2007, region: Pennsylvania	Geisinger health system, large and integrated, including three hospitals and an insurance fund	CABG surgeons	elective CABG surgery (exclusion of non elective)	all or none measurement of 40 best practice components	up to 20% of surgeons compensation is performance based, focused on processes (not outcomes to avoid patient selection, too unpredictable in this area); they earned 100% available; based on a complete package pricing, including postdischarge follow -up and treatment of complications up to 90 days (50% of mean historical costs of readmissions included to account for unavoidable)	development by internal workgroups, specialized and interdisciplinary: active engagement of all stakeholders; very local development; national guidelines systematically assessed by the local surgeons and adopted into processes	not reported	observational before after time series	137 vs 117 patients	not applicable	Cochran Armitage trend test	from 59% of patients receiving all to 100% (3 months) to 86% (3 months) to 100% for remainder 5 months measured (p = 0,001), los -16% (6,3 to 5,3), mean hospital charge -5,2%, signif higher likelihood of discharge to home, improved trends in 30 day clinical outcomes (see list table 6) (authors note: insufficient power for outcomes comparison: very low incidence as typical)	see effectiveness evaluation	not reported	not reported	not reported	the observed rates of adverse events were at the start already lower than predicted by best practices (less room for improvement)	establishing implementable best practices integrated in IT, establishing a mechanism for patient engagement in commitment to best practices;	not reported	not reported	not reported	potential confounders: see table 5 for list of preoperative and operative characteristics, all ns, except left main coronary stenosis greater than 50% more frequently in provencare group (23 vs 12%);
Coleman et al, 2007	US	primary care: GPs and specialists	region: Chicago, period: 2002-2004, payment: salary	primarily uninsured or medicaid	large network of community health centers, medically underserved community (higher frequency, high room for improvement, low resources available (IT, staff)), employed salaried physicians	diabetes, patient-doctor pairs present both before and after the intervention (identical patient and physician population to minimize selection bias), icd 9 code 250,00-250,93 (not gestational), seeing no more than two physicians or two physicians equally often (regular doctor patient relationship), low income members of minority groups (see table 2)	hba1c testing: receiving two per year; blood sugar control	level of the medical organization (not health plan) to individual physicians; rewarding absolute performance: for every visit and quality procedure performed (no thresholds to meet), combined with smaller base salary (-11 to 21% depending on specialty), bonus co depending on minimal level of productivity; bonus: 5$ per diabetic flow sheet, hba1c test ordered, foot check conducted; capped at maxim…	as far as reported kept to a minimum, top down approach	IT medical records extraction + compensation database	observational before after time series	46 primary care physicians, 1166 patients, insufficient observations recorded for flow sheets and foot checks	national data point to a 2,9% increase	logistic regression and ordinary least squares regression, controlling for patient and physician characteristics (age, gender,race, ethnicity, payer; specialty, location of education); accounted for clustering of patients within physician by using the generalized estimating equation (GEE) to generate robust standard errors; use of additional test with patient level fixed effects to control for un…	positive relationship with receiving two hba1c tests: signif higher proportion of patients received the recommended number (p<0,0001) (16,2% increase, still below national average); no relationship with not incentivized blood sugar control (< 7 vs > 9 on hba1c), no difference in receiving any test (one test); low performing showed greatest improvement while high performers remain at the top	not reported	not reported	not reported	not reported	baseline performance is positively related to performance after program implementation; very short time frame for improved outcome; outcomes in scores potentially influenced by random influences	patient registry	not reported	not reported	positively related: ob/gyn specialists, physicians trained abroad; outcome in scores potentially influenced by collaboration among multiple providers	positively related: being Hispanic, having private insurance; outcome in scores potentially influenced by patient behavior
Coleman et al, 2007b	UK	primary	NHS QOF contract, period: 1990-2005	not reported	GP practices	smoking status: all patients aged 15-75 years; brief advice: CHD, hypertension, asthma, diabetes mellitus, COPD, stroke/TIA	smoking cessation interventions: smoking status recording, cessation advice, prescription of nicotine addiction treatment (last not targeted in the contract)	QOF contract	not reported	secondary analysis of computerized longitudinal data from medical records	time series	yearly about 146009 asthma patients, 16085 COPD, 45536 ischaemic heart disease, 127610 hypertension, 14637 stroke/TIA, 34382 diabetes	not applicable	poisson regression	contract increased smoking status recording and cessation advice: first peaking at time of target payments (1993-1994), highly accelerated peaking in 2003-2004 (rate ratio between both years of 1,88 and 3,03); high plateau in 2005; no effect on prescribing of nicotine addiction treatment (steady increase without acceleration)	not reported	not reported	not reported	not reported	not reported	1999-2001: network of stop smoking services implemented, from 2000 nicotine addiction treatment on prescription, CHD national service frameworks; however, no acceleration in nicotine treatment which would be equally affected by these confounders	not reported	not reported	not reported	not reported
Downing et al, 2007	UK	primary	NHS QOF contract, period: 2004-2005; region: West midlands, urban area, more deprived than average	not reported	all general practices in two primary care trusts	asthma, cancer, COPD, CHD, diabetes, stroke, other conditions; age, sex and deprivation taken into account	health observed in practice populations (emergency hospital admissions, all cause mortality) vs QOF scores (see table 1)	QOF contract	not reported	secondary analysis of existing primary care trust data	cross sectional	all 68 and 26 practices	not applicable	adjusting for confounders operating at different levels, cross classified multilevel logistic regressions taking into account complex clustering: patients within GPs within practices and within level of equity areas, with crossed hierarchies (not strictly nested within one another): multilevel modelling framework, avoiding ecological fallacy; scaling of domains to support comparison	not reported	higher clinical domain scores associated with lower admission rates for cancer (OR 0,86) and other conditions (OR 0,94) in one trust (no consistency); higher additional service domain scores associated with higher admission rates for asthma (OR 1,04), CHD (OR 1,03), stroke (OR 1,05) and other conditions (OR 1,03) in the same trust and for cancer (OR 1,03) in the second trust (no consistency), no …	not reported	not reported	not reported	confounders: short lag time for long term outcomes; exception reporting may weaken measured associations	not reported	not reported	not reported	not reported	signif assoc with sex (female less admissions for cancer and CHD, lower mortality rates), age (with number of events), deprivation (admission rates for all conditions and mortality rates); potential confounder in outcome relationship: non medical determinants such as crime, education, unemployment, availability of leisure facilities (health behaviours, living and working conditions); additional s…
Gene badia et al, 2007	Spain	Primary care	region: Catalonia, period: 2002-2003	The Catalan Institute of Health offers primary health care services to 80% of the population in the region and manages eight hospital centres	257 Primary care teams (PCT) summing up 3439 physicians and 3781 nurses	not reported	target payment: accessibility to care, quality of clinical care provided, user satisfaction, standards in drug prescription, management of sick-leave in the population, and PCT budget execution; Professional development scheme (voluntarely): professional clinical competence enhancement, commitment to CIH initiatives, individual continuing training, teaching activities and research outputs	Target payment: max - per annum- of 5200€ per physician and 6200€ per PCT manager; Professional development scheme: additional annual increase in individual salaries of 3000€ (physician) and 1400€ (nurses)	not reported	QPL validated questionnaire wich consists of 34 variables grouped in three-dimensions; + final questionnaire (each item is measured on scale of 1 to 10); end-user satisfaction was measured by validated questionnaire	before-after study	257 primary care teams summing up 3439 physicians and 3781 nurses, 200 end-users per PCT	not applicable	t-test for paired data+ pearsons correlation+ multivariate regression model; alpha risk of 5% was assumed	Table 1,2,3: there is a relationship between implementation of economical incentives and changes in QPL of health personnel and end-user satisfaction; in both physicians and nurses improvement was observed in the dimension 'perception of support from their management structure'( p<0,001), in physicians increase was observed in the dimension 'demands made upon them'(p=0,001); regarding end-user sa…	not reported	not reported	not reported	not reported	not reported	2 groups of economic incentives: target payment + voluntary professional development scheme	other management initatives such als clinical governance, or the improvement in some health care centre premises might have influenced the results	not reported	gender influences perception of QPL	not reported
Gilmore et al, 2007	US	primary care: GPs and specialists	Hawaii, period: 1998-2003	larger nonprofit health plan (more influence on provider behavior in terms of compensation share contribution); preferred provider organization setting (not assigned a primary care provider gate keeper, freedom to see providers/specialists without referral), no capitation but separate base transactions (FFS?)	only physicians of applicable specialties with 15 or more denominator patients were scored for each indicator	inclusion of age, sex and total number of office visits in a year	extensive set: 11 specialty specific EB indicators (def in table 1): breast cancer screening, cervical cancer screening, hba1c testing, colorectal cancer screening, continuity of supply of antihypertensive drugs, of lipid lowering drugs, retinal exam for diabetes, MMR immunizations, ACE inhibitor use in CHF, long term control drugs for asthma; member satisfaction rating, business operations (e,g,…	see Chung et al, 2004; voluntary participation, enrollement renewed on an annual basis; participation from 50,4 to 77,7%; team based approach wrt attribution (cross subsidizing): all physicians of applicable specialty who had recorded a medical encounter with the member were evaluated during that measurement period (whether given a specific intervention or not); rewarding superior performance rel…	information widely disseminated via mass mailing, town and special group meetings, yearly invitation letter; received a detailed manual; maintained close contact with physicians and local professional associations throughout implementation, satisfaction surveys, annual review of the program and indicators, transparancy of the methods used to determine performance rates and translation into a fina…	administrative yearly claims data, longer follow-up time (six years)	observational concurrent cohort study	about 222213 eligible patients each year	cohort cared for incentivized physicians vs cohort cared for not incentivized physicians (similar characteristics of health plan and patient populations)	stratified into three groups: visiting incentivized, visiting non incentivized, visiting both in the same year; flagged if applicable specialty visit (eg obstetrician for breast cancer screening instead of a surgeon), inclusion of time as discrete variable (0-5), quadratic term to account for non linear trend over time, group * year interaction; GEE approach to account for intraclass correlation …	consistent positive association for all six years (OR 1,06-1,27); association grows stronger in later years; assessing self selection bias: first year no difference in previous years performance between joining and not joining physicians for 9 of 11 indicators, but signif better performance in ACE inhibitor use for CHD and breast cancer screening; self selection bias for joining during year 2: si…	not reported	not reported	not reported	not reported	potential confounder: dilution due to different capacities for improvement between indicators (level of variance and performance at baseline);	co intervention: detailed feedback report	not reported	not reported	potential confounders (but present in both groups): coding variation, missing data (fields not relevant to reimbursement or sensitive information), vaccination claims potentially underreported due to free vaccine serum supplies;	potential confounder: severity of disease and individual patient preferences (partially tackled by indicator specific individual physician ranking)
Glickman et al, 2007	US	hospital	period: 2003-2006	large CMS pilot project	Premier Inc hospitals	acute non ST segment elevation myocardial infarction	differences in the use of ACC/AHA class I guideline recommended therapies (aspirin at arrival and discharge, beta blocker at arrival and discharge, ACE inhibitor or receptor blocker for left ventricular systolic dysfunction, smoking cessation counseling) and in hospital mortality (death from any cause), difference in non incentivized treatments to monitor unintended consequences (ECG within 10 mi…	voluntary participation; 2 highest deciles receive a bonus, those with the poorest performance risk future financial penalty	not reported	secondary analysis of CRUSADE database	observational concurrent cohort study	105383 patients, 54 hospitals in the program	446 control hospitals	nonlinear mixed effects models for temporal trends; random slope and intercept for each hospital, fixed effects: program vs control, time period, time*program/control interaction; mortality model adjusted for a patient risk score by a logistic model; stratified analysis of baseline performance effect with same models	higher rate of improvement of 2 of 6 targeted therapies: aspirin at discharge (OR 1,31 vs 1,17, p=0,04), smoking cessation counseling (OR 1,50 vs 1,28, p=0,05), no difference in the composite measure; no difference in non incentivized treatments (measuring unintended consequences) except lipid lowering medication signif higher in P4Q hospitals; in general an inverse relationship between baseline …	no difference in in hospital mortality improvement;	not reported	not reported	not reported	already very high baseline scores for most indicators (room for improvement?)	potential confounder: all participating hospitals in both groups are selected from the voluntary CRUSADE study, started in 2001, including a variety of performance feedback and quality improvement interventions (benchmarking, education, treatment algorithms, risk stratification tools);	not reported	not reported	not reported	not reported
Gray et al, 2007	UK	primary	NHS QOF contract; universal health care system, free at the point of access, free prescription drugs; period: 2005-2006 (post QOF period), region: urban multiethnic, younger, higher levels of economic deprivation	not reported	GP practices	diabetes type 1 and 2, or receiving medications for diabetes or hba1c> 7,4%; > 18 years; no gestational diabetes, no women receiving treatment for polycystic ovarian syndrome	see access and equity evaluation	QOF contract	not reported	based on electronic general practice records	population based cross sectional survey	7605 patients in 32 practices (of 36 practices in the region)	not applicable	clustering taken into account using robust standard errors; controling for age, gender and socio-economic status	not reported	not reported	percentage achievement by ethnic group (black, south asian, white): only modest variations in recording of process measures between ethnic groups: no signif difference in recent measurement of blood pressure, hba1c, cholesterol, micro-albuminuria, creatinine, retinopathy screening attendance; blacks signif more likely to be asked about their smoking status (OR 1,88), to have BMI (OR 1,48)and peri…	not reported	not reported	not reported	not reported	not reported	not reported	not reported	not reported
Gulliford et al, 2007	UK	primary	NHS QOF contract, region: south London (higher proportion of small practices with fewer facilities) (period: 2000-2005) and all of England (period: 2005)	not reported	GP practices	diabetes	HbA1c less than or equal to 7,4%; hba1c < 10%, weight/BMI recorded in year, hba1c recorded in year, BP recorded in year, BP < 145/85 mmhg, cholesterol recorded in year, cholesterol < 5,0 mmol/l	QOF contract	not reported	secondary data analysis for all practices, patient record review for South London: most recent yearly value, after a known date of diagnosis	observational retrospective cohort study and cross sectional	26 general practices in South London (48% participation rate), 2099 patients (random samples of 100); all general practices (8484) in England	not applicable	regression models with primary care trust as a random effect in order to allow for this level of clustering	Consistent yearly increase in number of patients for achieving each of the targets, and reduction for variation in each, trend started before QOF introduction; practices with the highest total QOF organization scores (clinical information, information for patients, education and training, practice management, medicines management) had more patients achieving the hba1c target (difference 5,03% (p<…	not reported	Comparing the highest and lowest tertiles of deprivation, the percent achieving hba1c < 7,4% was 2,96% lower in most deprived areas (p<0,001); 2,73% lower (p<0,001) in areas with highest proportions of ethnic minorities	not reported	not reported	signif confounders: higher exception reporting (higher score) (p<0,001, difference 3,07%);	not reported	potential confounder: trend of increasing use of effective blood pressure and cholesterol lowering therapy	not reported	not reported	not reported
Lindenauer et al, 2007	US	hospital care	region: Whole US; period: 2003-2005; urban population in the south	Medicare	hospitals participating in HQID with at least 30 cases per condition annually: typical small to midsize, nonteaching, non-for-profit facility	see quality goals	33 VS 10 quality measures regarding 5 clinical conditions: heart failure, acute myocardial infarction, community-acquired pneumonia, coronary-artery bypass grafting and hip and knee replacement vs. heart failure, acute myocardial infarction en pneumonia	Premier demonstration project; 2% (top decile) or 1%(second decile) bonus on medicare reimbursement rate, 1% or 2% (not exceeding lowest 2 deciles of the first year by the end of the third year) penalties	hospitals were invited in CMS-HQID	hospitals submit data (made available on Hospital Compare website)	matched concurrent cohort study	Of the 4691 hospitals that submitted data for HQA, 2490 met enrollment criteria, including 266 praticipants in HQID, 11 hospitals withdrew from HQID, 207 of the 255 HQID hospitals were successfully matched with 406 HQA controls (199 with 2 matches, 8 with one match), based on size, region, location, teaching status, ownership	acute care hospitals participating in HQA not participating in HQID (but also participating in public reporting)	paired t-test, stratified analyses for baseline performance, teaching status and number of beds; multiple linear regression controlling for baseline performance and hospital volume; additional unmatched regression for validation purposes; separate analysis assessing volunteer bias in terms of participation in the incentive program; interaction check with quintiles of baseline performance; composi…	Overall improvement for both groups of hospitals in each of the measures; As compared with the control group, P4P hospitals showed sign. higher Improvement in quality variables except aspirin at discharge, oxygen assessment (not sign.) (table 3) + sign. higher improvement for composite of all 10 measures. Baseline performance was inversely associated with improvement, in P4P hospitals the improve…	not reported	not reported	not reported	not reported	baseline for 5 of 10 approached or exceeded 90%, assesment of 10 from 33 measures, only 20% of participants were eligible for financial reward	public reporting	not reported	not reported	as compared with all hospitals participating in HQA, study hospitals were larger, less likely to have for-profit ownership, more likely to be urban, and more likely to have house staff;	not reported
Mc lean 2007 (NHS)	UK	Primary care	NHS, region: England, Scotland, Wales and Northern Ireland, period: 2003-2005; England: centralised performance management with rewards and sanctions, regulated healthcare market around patient choice, increased plurality of providers, increasing role for the private sector; Scotland: vertically integrated health boards without purchaser provider split, emphasis on professionalism and clinical le…	NHS	general practices	CHD, hypertension, stroke, diabetes	14 simple process, 3 complex process, 9 intermediate outcome and 5 treatment outcome indicators	QOF contract	not reported	QOF data: QMAS	Cross sectional analysis	practices with missing data or those with no patients in their denominators were excluded leaving 8214 (96%) practices in England, 1023 (98%) in scotland, 362 (99%) in northern Ireland and 459 (92%) in Wales	England vs. Wales vs Scotland vs Northern Ireland	summary statistics and analysis, Bootstrapped CI 99%	Northern Ireland has sign. higher achievement levels for simple and complex process, intermediate outcomes and treatment indicators, for both payment and population quality than England. Scotland had sign. higher achievement than England for all categories under payment quality but not for the treatment measures under population achievement due to higher exclusion rates. Wales had sign. lower ach…	not reported	not reported	not reported	not reported	the financial incentive for quality is on average proportionally lower in Wales and Scotland due to a lesser number of patients to which this incentive is coupled; Analysis is limited by nature of data, wich reflects its origin in a payment, rather than a quality monitoring system: no case mix adjustment except by exception reporting, No difference in results with or without exception reporting	not reported		not reported	not reported	not reported
McLean et al, 2007	Scotland	primary care	QOF, region: scotland, period:2004	not reported	general practices (not remote, remote and very remote)	patients with CHD, diabetes and stroke	18 indicators: either intermediate outcomes tightly linked to long term outcomes or process and treatment indictors strongly recommended in national guidelines	QOF contract	not reported	Quality Management and Analysis system 2004/5: 18 indicators selected, they account for 168 (16%) of the total points, reflecting their high importance in QOF points weighting	cross-sectional analysis	912 GMS practices (787 not remote, 54 remote, 71 very remote)	not applicable	regression analysis (p<0,01 as measurement of significance)	not reported	not reported	Few differences in quality of care; very remote: smaller clinical teams, higher average GP age, higher levels of income, lowest proportion of females, less income and health deprived, but higher access deprivation score, lower defined daily doses of statins per capita (higher raw prevalence rates for diabetes, CHD, stroke, hypertension), lower quality for cholesterol recording in CHD and stroke, …	not reported	not reported	not reported	not reported	not reported	not reported	not reported	not reported
Mehrotra et al, 2007	US	primary	region: Massachusetts, period: 2005	not reported	physician groups with three or more physicians (target group includes 86% of all physicians in the state)	see quality goals	quality improvement initiatives on 8 HEDIS quality measures: prevention:% of eligible patients receiving mammography, chlamydia screening, appropriate well-child visits, chronic disease management: diabetes receiving hba1c testing, asthma controller medication, hyperlipidemia screening and appropriately controlled after an acute cardiac event, patients with hypertension with BP < 14/9 mmhg	not reported	not reported	telephone survey of leaders	cross sectional	79 interviews for 100 groups; 79% participation rate	not applicable	logistic regression, generalized linear mixed model assuming an unstructured covariance matrix to address within group correlation	P4Q incentives tied to HEDIS quality measures positively associated with groups quality improvement initiatives (OR 1,6, p=0,02)	not reported	not reported	not reported	not reported	more than 3% of total revenue tied to incentives, as compared to less than 1%, is associated with higher likeliness to report that the incentives were financially important (p=0,01, 56 vs 11%) and that the incentives had an impact on the group (p=0,02, 89 vs 37%)	not reported	not reported	not reported	signif confounders: majority of employment of physicians by a group (ability to make central use of the incentive returns instead of distributing them directly to physicians) (OR 3,9, p=0,002), affiliation with a physician network of physician groups (OR 2,4, p=0,03), having more than the median number of physicians (OR 2,6, p=0,03);	not reported
Millett et al, 2007	UK	primary	NHS QOF contract, region: ethnically diverse part of southwest London (younger, high levels of disparities); period: 2003-2005	not reported	GP practices	diabetes type 1 and 2, based on diagnosis, repeat prescribing for diabetic medications, hba1c > 7,4% (compensating for diagnosis underrecording); exclusion: < 18 years of age, women with gestational diabetes or receiving treatment for polycystic ovarian syndrome	hba1c < 7,0%, BP < 14/8 mm Hg, total cholesterol < 5 mmol/l or 193 mg/dl	QOF contract	not reported	patient record review,	prospective longitudinal survey within before after framework	36 general practices, representative in size distribution; 32 participating (non participating were smaller, more deprived areas), 4284 patients	not applicable	taking into account repeated measures, clustering of patients within practices; McNemar test to examine overall differences in the frequency distribution of indicators between both years; conditional logistic regression, specifying for clustering; robust standard errors; sensitivity analysis investigating regression to the mean effect by stratifying to first time point outcomes	broadly uniform improvement for hba1c (35,1 to 37,4%, p=0,005), insulin treatment (20,4 to 28,5%, p < 0,001), oral hypoglaecemic agents treatment (52,8 to 66,8%, p< 0,001), BP control target (31,4 to 42,3%, p< 0,001), ACE treatment (46,0 to 58,2%, p< 0,001) and total cholesterol (57,5 to 70,4%, p<0,001), more lipid lowering agents (37,8 to 59,7%, p < 0,001) across ethnic groups	not reported	black caribbean patient group lower in hba1c improvement and BP control improvement; insulin prescribing increase signif lower for black african and south asian groups, resulting in a widening of the variation existing before the new contract; signif larger increase of oral agents prescribing for black and south asian patient groups; Bangladeshi group had signif greater improvement in cholesterol…	not reported	not reported	no potential bias in this study due to exception reporting; 18 months after implementation might be a too short time span to assess the full impact	not reported	not reported	not reported	not reported	potential confounders: adjusted for age and gender; not adjusted for duration of diabetes, presence or severity of complications, diabetes type;
Millett et al, 2007b	UK	primary	NHS QOF contract, region: ethnically diverse part of southwest London; period: 2003-2006	not reported	GP practices	diabetes type 1 and 2, based on diagnosis, repeat prescribing for diabetic medications, hba1c > 7,4% (compensating for diagnosis underrecording); exclusion: < 18 years of age, women with gestational diabetes or receiving treatment for polycystic ovarian syndrome	support for smoking cessation and on smoking prevalence	QOF contract	not reported	patient record review	prospective longitudinal survey within before after framework	36 general practices, representative in size distribution; 32 participating (non participating were smaller, more deprived areas), 4284 patients	not applicable	taking into account repeated measures, clustering of patients within practices; McNemar test to examine overall differences in the frequency distribution of indicators between both years; conditional logistic regression, specifying for clustering; robust standard errors; sensitivity analysis investigating regression to the mean effect by stratifying to first time point outcomes	% smoking status ever recorded: 90 to 98,8% (p<0,001), during previous 15 months: 67,6 to 86,7% (p<0,001); % documented smoking cessation advice: 48 to 83,5% (p<0,001), prevalence of smoking: 20 to 16,2% (p<0,001)	not reported	more improvement in women and nonwhite ethnic groups (except Bangladeshi) in smoking recording, lower recording among men, whites and Bangladeshi not attenuated in 2005, but among younger adults was attenuated; the variation in the provision of smoking cessation advice between age and ethnic groups was attenuated; reduction of smoking prevalence was lower among women (AOR 0,71), black african and…	not reported	not reported	not reported	not reported	not reported	not reported	not reported	signif confounders: age, sex, ethnic background
Millett et al, 2007c (diabetes)	UK	Primary care	QOF, region: England and Scotland, period:? After 2004	not reported	GP	patients with diabetes	18 process of care measures and outcomes for diabetes care	QOF contract	not reported	Quality Management and Analysis System (QMAS), via web-browser or manually entered	population based cross sectional study	9411-441=8970 practices 57787662-2264884=55522778 patients of which 1852762 people with diabetes	not applicable	no detailed statistical analysis as the very large sample size compromises meaningfull interpretation of results as even very minor differences will be statistically significant.	not reported	not reported	More deprived areas perform less well on quality scores than those based in affluent areas. The general trend of higher achievement with increasing practice size was less marked in affluent areas.	not reported	not reported	Limited national data on exception coded, this may be a source of bias. Risk of manipulation and gaming wich is difficult to detect.	not reported	not reported	not reported	Larger practices in terms of list size achieved the highest quality of care scores, particulary for process of care measures. Absolute difference in achievement between small and large GP was modest (<5%). (Exceptions with a larger difference: retinal screening, peripheral pulses, neuropathy testing) Performance of small practices was broadly similar to lager ones in achievement of intermediate o…	QMAS contains no patient level data, thus is was not possible to adjust practice peformande by age, gender, ethnic profile of patients. Patients known to have diabetes but not coded on computer record, would not have been included.
O'Malley et al, 2007	US	primary care and hospital care	period: 1996-2005	not reported	primary care physicians (family practice, general internal medicine, general practice, geriatrics, pediatricians) and specialists (medical or surgical)	active, nonfederal, office based, and hospital based physicians, who spent at least 20 hours a week in direct patient care; residents and fellows excluded, radiologists, anesthesiologists and pathologists excluded	reported effect of formal written guideline (by physician organizations, insurance companies or HMOs, government agencies) on the physician's practice	not reported	not reported	telephone survey	longitudinal (with physicians as their own control) and cross sectional	yearly national representative samples: 3 times about 12000 physicians, 1 time 6628 physicians; response rate ranging from 52-65% (level of bias compared: no diference), participation in panel 1: 7057, panel 2: 8487 (response 75 and 75%); item non response less than 3% and less than 0,1% for the dependent variable	not applicable	multivariate ordinary least squares regression model, including baseline ratings and variables to control for possible bias because of floor and ceiling effects, including time variable to control for secular trend, taking into account weights for complex sample design and nonindependence of observations for the same physician in multiple panels	associated with increase in effect: increase in the impact that quality measures (p=0,012) and profiling have on compensation (p<0,001)	not reported	not reported	not reported	not reported	not reported	not reported	not reported	increase in the proportion of revenue under capitation (p<0,001)(authors note: often combined with quality reporting or incentives to counter the anti quality incentives, larger size and organizational capacity to assume risk) or derived from medicaid (p<0,001) (more guideline promotion, larger groups and institution based practices)	acquiring IT to access guidelines (p<0,001)	not reported
Saxena et al, 2007	UK	primary	Core funding of GP is based on the number of patients, adjusted for characteristics of the patients and the area, including area based deprivation+ additional QOF, region: England and Scotland, period: 2004-2005	not reported	General practices	patients on cardiovascular disease registers	26 cardiovascular disease (CHD, left ventricular disease, and stroke) QOF indicators for patients on cardiovascular disease registers	QOF contract	not reported	Quality Management and Analysis system (QMAS)	cross sectional	9411 GP-441=8970GP; 5778662 patients- 2264884=55522578 patients; 2039919 patients with CHD and 8970 patients with CHD and left ventricular dysfunction; 6300476 patients with hypertension, 839758 patients with cerebrovascular disease	not applicable	calculating the percentage of practices who achieved each of the targets by caseload, practice size and deprivation: Kruskal Wallis exact test (p<0,0001)	not reported	not reported	not reported	not reported	not reported	not reported	not reported	QOF: no info on gender, age ethnicity, severity of disease, comorbidity, socio-economic status (and thus no adjustment possible), risk of manipulating/gaming by exception reporting	not reported	For referrals of patients with newly diagnosed angina, for exercise testing and/or specialist assessment lowest caseload:71,4% vs highest caseload: 88,6%. For the percentage of patients with a diagnosis of CHD and left ventricular dysfunction low:73,3% vs High:89,3%. referral for confirmation of newly diagnosed presumptive stroke with CT or MRI low:63% vs high:86%. little variation between GP in …	Patients with CVD who are not coded on PC record, would not have been identified. No data on motality, Quality of life…
Shohet et al, 2007	UK	primary care	NHS QOF contract, GPs employed as independent contractors, period: 2004-2005	not reported	GP practices	epilepsy, 16 years and older	proportion of epilepsy treated seizure free patients and the proportion of epilepsy treated patients with at least one epilepsy related emergency hospitalisation at the individual practice level; the rate of epilepsy related hospitalisations among epilepsy treated patients	QOF contract	not reported	secondary data analysis	cross sectional	291 of 298 practices in the region, 14224 epilepsy patients included	not applicable	linear regression analysis, adjusted for deprivation status, no other adjustments	not reported	strong inverse relationship between proportion seizure free as QOF indicator and proportion of hospitalizations (p 0,014): 0,43% decrease in hosp proportion for every % increase in seizure free proportion	not reported	not reported	not reported	not reported	not reported	not reported	not reported	not reported	not reported
Simon et al, 2007	US	primary care	nationwide, period: 2000-2001	not reported	all medical groups with 20 or more physicians	asthma, diabetes, CHF	adoption of chronic care guidelines in order entry systems with decision support	not reported	not reported	data collected as part of a wider national survey; structured interviews conducted by trained interviewers with CEO, president or medical director	cross sectional	1104 physician organizations (= 70% response rate, no difference in size or state)	not applicable	bivariate correlations, difference of means tests, student's t tests, chi square tests, ordinary least square regression model, logistic regression model	univariately correlation of presence of external incentives for quality (r=0,22, p<0,001); external incentives as only multivariate factor significantly associated with adoption of these tools (regression coefficient = 0,12 p<0,001, OR = 1,12, p<0,05);	not reported	not reported	not reported	not reported	not reported	not reported	incentives univariately correlated with urban vs rural location (r=0,10, p<0,001)	incentives univariately correlated with percent of HMO penetration in the county (r=0,20, p <0,001),	univariate correlation with guideline adoption: with organization age (r=0,13, p<0,05), number of clinic locations (r=0,13, p<0,05), incentives univariately correlated with organization size (r=0,08, p < 0,01), hospital or HMO ownership (r=0,11, p<0,01)	not reported
Simpson et al, 2007	UK	Primary care	QOF, region: scotland, period: 2005	not reported	scottish practices that participate in Scottish Programme for Improving Clinical Effectiveness (SPICE), part of clinical effectiveness programme developed by the Royal College of General Practitioners	individuals who had a computer record of stroke or TIA	achieving blood pressure (≤150mmHg systolic and ≤90mmHg diastolic) or cholesterol (≤5mmol/l) control and receiving antiplatelets/coagulants or influenza vaccination; if they were on maximum tolerated therapy, refusal to undergo a procedure or had a contraindication, adverse or allergic reactions to therapy; key characteristics: sex, age, co-morbidities, dementia, area measure of deprivation	QOF contract, on average £76200 for meeting quality targets	not reported	electronic data from primary care practices in Scotland available to PCCIU	cross-sectional retrospective analysis	310 (of the 1031 SPICE) scottish practices, 1775397 (of the 5094800patients) patients of which 32401 were recorded as having had a stroke/TIA	not applicable	spearman correlation coefficient, binary logistic regression	not reported	not reported	See patient characteristic relationships; the practices have appeared to use exception reporting appropriately by excluding patient who are older of have dementia, however younger or more socio-economically deprived patients were more likely to be recorded as having refused to attend for review or not replying for letters asking for attendance at primary care clinics.	not reported	not reported	not reported	not reported	not reported	not reported	not reported	Practice recording of 'top level' exception codes was not associated with the practice having proportionately more female, older or deprived stroke/TIA patients, weak but significant association between practice exception reporting and number of stroke/TIA patients with co-morbidities and also the proportion of overall practice population registered as having stroke or TIA, 'patient insuitable' w…
Steel et al, 2007	UK, England	primary care	MHS QOF contract, period: 2003-2005, region: Norfolk	not reported	GP practices	asthma, hypertension, depression, osteoarthritis (including the exception cases)	asthma: 2 QOF indicators, 5 not QOF indicators, hypertension: 4 QOF, 10 not QOF, osteoarthritis: 9 not QOF, depression: 6 not QOF	QOF contract	not reported	medical records, inter rater reliability: K=0,8	retrospective observational study, before after	18 practices, 1156 patients (586 pre/570 post) (20 to 40 random patients per condition per practice, patient consent rate 67% overall)	non incentivized indicators	stratified by deprivation score; linear regression model, hierarchical random effects model to adjust for clustering, inclusion of a '% of maximum possible improvement' variable	signif increase for the 6 indicators linked to incentive payments: 75 to 91% (diff 16%, p<0,01); signif increase also for 15 other indicators linked to incentivized conditions: 53 to 64% (diff 11%, p<0,01); no signif increase for non incentivized conditions (diff 2%) + still at lower achievement level; no difference with or without exception reporting	not reported	not reported	not reported	not reported	potential confounder: are the non incentivized indicators harder to achieve?	improved computer support, clinical prompts, public reporting of quality information	not reported	not reported	not reported	not reported
Tahrani et al, 2007	UK	primary care	NHS QOF contract, region: Shropshire (both rural and urban), period: 2004-2006	not reported	GP practices	diabetes	organisational quality indicators: BMI record, smoking record, hba1c record, retinal screening record, peripheral pulses record, neuropathy testing record, BP record, microalbumin testing record, creatinine record, cholesterol record; clinical quality indicators: smoking cessation advice, hba1c < 7,4, hba1c < 10, BP < 145/85 mm Hg, ACEI, Total Cholesterol < 5, influenza vaccine	QOF contract	not reported	secondary data analysis of existing databases	retrospective observational before after time series	all 66 practices in the region, 16867 patients	not applicable	paired sample t test	improvements in all indicators, all p<0,001; exception reporting between 0,2 and 12%, median 2,9%	not reported	not reported	not reported	not reported	not reported	better documentation effect?	guideline adoption in an already existing trend	not reported	not reported	not reported
Twardella & Brenner, 2007	Germany	primary care: general practice	region: Rhine-Neckar, southwest	not reported	GPs	smoked at least 10 cigarettes a day, 36-75 years of age, irrespective of their intention to stop smoking	smoking cessation: self reported smoking abstinence at 12 months follow-up and validated by serum cotinine	direct physician payments for every participant patient not smoking 12 months after recruitment (I): 130$ after study completion for each study participant they recruited who was proved smoke free	not reported	patient questionnaires, blood sampling at follow-up to measure cotinine (blinded lab analysis); doctor questionnaire	cluster RCT, 2*2 factorial design: usual care, TI, TM, TI + TM; crossing two interventions	82 practices, 94 GPs (from 248 who showed initial interest out of ? (unknown to the authors), 38% participation rate based on known figure: randomization occurred after recruitment of GPs, risk of self selection: representative?, higher commitment?, less room for improvement?), 577 patients (recruitment done by the GPs themselves after randomization), very low patient number per group (see figure…	see study design and co interventions	mixed logistic regression model, accounting for cluster randomization (including a random effect for medical practice), adjustment for baseline differences; initial power calculations based on expected point prevalence of abstinence of 5% in usual care, 10 % in TI and TM, 15% in TI+TM, power of >85% between usual care and TI+TM (not account for intraclass correlation)	no effect for intervention TI, strong effect TM (OR 4,77) on smoking cessation, but 88% of TI group GPs report to give smoking cessation advice more often (88% vs 41% ususual care, 64% TM, 76% TI +TM), with thinking being more successful: 6%, 16%, 50%, 43% (usual, TI, TM, TI + TM)	not reported	not reported	not reported	not reported	not reported	2 hour physician group training in smoking cessation methods (T); direct patient reimbursement for pharmacy costs associated with nicotine replacement therapy or bupropion therapy (M)	not reported	not reported	not reported	not reported
Young et al, 2007	US	primary care: family physicians and internists	region: Rochester, NY, period: 1999-2004	Excellus Health Plans (commercial HMO), dominant payment system: capitated contract; no competing P4Q programs; the health plan accounts for 35 to 55% of the patients of participants	individual practice association: multi specialty physician network of over 3500 providers of which 600 primary care physicians; most in small or solo practices; inclusion: been a member physician for at least 24 months, have 10 diabetic patients continuously enrolled, all six years member, qualified for diabetes performance measure for at least one year	see quality goals	clinical quality (40% weight), patient satisfaction (20%), practice efficiency (40%); annually 2 hba1c tests, 1 LDL screening, 1 urinalysis/microalbumin, 1 flu vaccination, 1 eye examination	relative system, placing participants under limited financial risk: performance relative to other participants; 5% of fees withheld to fund incentive pools (8000 to 14000$); actual dollar amount depending on the available funds in the incentive pools; the diabetes measures were worth 1% of total earnings (20% of P4Q earnings); aimed at individual physician	not reported	claims data	retrospective cohort study, before after (interrupted time series)	334 primary care physicians; number of patients? (at least 30 observations recommended in each data point when using this analysis, inclusion criteria require only 10 per data point)	national and NY state trends	2 way repeated measures ANOVA for each performance measure: changes in levels and trends for 3 vs 3 time points, interaction between both means actual change different from trend; Neuman-Keuls t tests for post hoc multiple comparisons	increase across al measures, but no difference between the post and pre intervention trend: largely a secular result; modest one time improvement in physician adherence for eye examination: + 7% (had most room for improvement),	not reported	not reported	not reported	not reported	not reported	not reported	not reported	not reported	not reported	not reported
An et al, 2008	US	primary	region: Minnesota, period: 2005-2006	not reported	Fairview physicians associates: large multispecialty group	visited a participating clinic, 18 years or older, currently smoking cigarettes, intended to quit within the next 30 days	clinician referral to make use of tobacco quitlines: number of referrals vs number of smokers seen in clinic	5000$ for 50 quitline referrals, 25$ for each referral beyond the initial 50; payment made in one lump sum at the end of the contract period; bonus directed at each clinics general operating fund (no individual payments)	directors and administrators invited to a project launch meeting, visit by a project representative offered to each intervention clinic	patient survey on smoking prevalence at baseline per clinic, administrative data on clinc characteristics, cost tracking	RCT (randomization of clinics)	25 usual care clinics vs 24 P4Q clinics (all 49 clinics of the group), clinical directors and administrators were not blinded to allocation	see sampling	2 sample t test, 1 way and 2 way (ANOVA) analyses; fixed costs that affected all, divided equally between groups, variable costs of referrals allocated to both groups in proportion of frequency, costs related to P4Q program only assigned to the intervention group	not reported	not reported	not reported	marginal cost for the intervention clinics is 83$ per additional referral and 300$ per additional enrollee (comparable with state wide media campaigns: 100-200$ per caller)	11,4% of smokers referred in P4Q group vs 4,2% in usual care group (p=0,001); sub group analysis: no difference in highly engaged clinics group comparison (15,1 vs 14,1%), but effect in only engaged clinics group comparison (10,1 vs 3%, p=0,001) and less engaged clinics group comparison (10,1 vs 1,1%, p=0,02)	not reported	alignment and integration of different healthplans strategy; receiving monthly updates on referral numbers at the clinic level by email to the clinical administrators (no personalised feedback to individuals);	not reported	not reported	no association with clinic specialty type, number of physicians, use of EMRs; signif association with clinic's history of engagement with quality improvement activities (p=0,02)	not reported
Ashworth et al, 2008	UK	Primary care	QOF, region: England period: april 2004- march 2007	not reported	general practices	primary care patients, and patients wih chronic condictions	blood pressure indicators and chronic disease prevalence estimates	QOF contract	not reported	QOF data and SOA data	retrospective longitudinal survey	8515 practices in year 1, 8264 in year 2, 8192 in year 3; exclude: independent practices, list size < 750 patients of <500 per FTE, postcode and super output area anomalies	not applicable	multivariate and univariate analyse p<0,1	in 2005, 82,3% of adults had an up to date blood pressure recording, by 2007 this proportion had risen to 88,3%. Initially there was a 1,7% gab between mean blood pressure recording levels in practices located in least deprived fifth of communities compared with most deprived fifth, 3 years later gap had narrowed to 0,2%. Target blood pressure level(p=0,05) 2005: least deprived: diabetes 71,0% , …	not reported	improvements in achievement have been accompanied by the near disappearance of the achievement gap between tha least and most deprived areas	not reported	not reported	not reported	not reported	not reported	not reported	practice disease register not validated (overestimated succes); QOF data not designed as research tool, no external validation, no consulation data (no data on interpretation,no data on use in diagnosis and treatment), in QOF only last BP no average	not reported
Bhattacharyya et al, 2008	US	hospital	period: year one of the project, general payment system: DRG based lump sum	nationwide CMS Premier demonstration project	hospitals	elective hip and knee replacement	composite quality score: unweighted average of 3 process (receiving AB within 1 hour before surgery, AB discontinued within 24h after surgery, appropriate AB selection) and 3 outcome measures (risk adjusted postoperative hematoma or hemorrhage index, risk adjusted index of avoidance of readmission, risk adjusted index of avoidance of metabolic derangements)	top 10% receive 2% bonus of annual DRG payment, top 20% receive 1%	not reported	secondary data analysis	cross sectional	257 hospitals	not applicable	student t test, chi square test, multivariate logistic regression	not reported	not reported	not reported	not reported	not reported	not reported	co intervention: top 50% receives public reporting	not reported	not reported	orthopaedics specialization (% of patients receiving orthopaedic treatment) (univar p<0,002) associated with top performance (20%) in receiving a performance bonus, high volume of replacements (p<0,008, also multivar, OR 1,003), high number of orthopaedic inpatients (univar p<0,001), higher case mix index (univar p<0,005), also being a teaching hospital (p<0,037, also multivar, OR 2,54) and being…	not reported
Cupples et al, 2008	Northern Ireland, Republic of Ireland	Primary care	region: northern Ireland (NHS, strong infrastructure P4P) + Republic of Ireland (mixed healthcare economy, less infrastructure, no P4P), period: 2004-2006	not reported	GP from ROI and NI, which have a practice nurse	patients with CHD	cardiovascular risk management: table 2 and 3, main outcome measures: BP, Cholesterol, medication, diet, exercise, quality of life, healthcare usage	QOF contract	not reported	Paper records and then entered onto computer database	cross-sectional study	16 GPs in Northern Ireland (50 invited), 32 in Republic of ireland (115 invited), 903 randomly selected patients 350 NI (760 invited), 648 RoI (1035 invited) ,exclusion: GPs who participated in pilotstudy or in Heartwatch, general medical service list size<700 (ROI), NHS list size <1800 (NI)	ROI vs. NI	chi square test, t-test, cluster analysis, regression analysis	More RoI than NI participants had systolic BP>140mmHg (37% vs 28% p=0,01) and cholesterol>5mmol/l (24% vs 17% p=0,02); more RoI participants reported a high fibre intake (35% vs 32% sign), higher levels of PA (62% vs 44% sign) and better physical and mental health (resp 41,3% vs 36,3% and 50,6% vs 46,0%), more GP and fewer nurse visits (5,6vs4,4); fewer RoI prescribed bètablockers (55%vs 70%); mo…	not reported	not reported	not reported	not reported	not reported	not reported	not reported	not reported	not reported	researcher may have identified a sample in ROI which has more severe illnes and higher use of health services than identified in NI, because of incomplete registers existing in the ROI prior to our study: similar % in both ROI and NI had history of MI and angina, the ROI sample had higher prevalence of PTCA en CABG. having had an intervention may have prompted practitioners' identification of the…
Doran et al, 2008a	UK, England	primary	NHS QOF contract, period: 2004-2006	not reported	practices excluded if fewer than 1000 patients in any 1 year, one of more disease registers were missing, the practice relocated to a more or less affluent area during the period, complete exclusion data were not available, practice population changed in size by 25% or more	see QOF	48 QOF indicators (the fairly unchanged set)	QOF contract	not reported	extracted from existing national databases	cross sectional	7637 practices of 8277	not applicable	parametric testing and confirmation by bootstrapping; logistic regression, multiple linear regressions, controlled for missing indicators, heterogeneity of variance and clustering of practices, checks on the robustness of the results to model specifications; all variables were divided by their standard deviations: regression coefficients show the increase in standard deviations of the outcome for…	median overall reported achievement 85,1% in year 1, 89,3% in year 2, 90,8% in year 3 (p<0,0001); variation in achievement diminished; increase in achievement over time inversely associated with performance in previous years (p<0,0001); median exclusion in year 2: 6,57% with little variation between practices (but small sub group: 113 practices (1,5%) excluded more than 15% of patients), in year …	not reported	in year 1 of the QOF area deprivation was associated with lower levels of achievement (82,8% vs 86,8%) and variation in achievement increasing with deprivation, during the next two years the gap narrowed from 4% to 1,5% to 0,8%, achievement from most deprived quintiles improved at the fastest rate during these two years (7,6% vs 4,4%), variation decreased at a faster rate: consistent across all 4…	not reported	not reported	not reported	2 billion pounds additional funding, IT rapidly updated, major new database, public reporting, additional administrative and nursing staff recruited, number of GPs increased, income increased, clear set of quality targets, support in reaching them;	not reported	not reported	not reported	not reported
Doran et al, 2008b	UK, England	primary	NHS QOF contract, period: 2005-2006	not reported	practices with minimal 1000 patients, no disease registers missing, no exception reporting data missing or incomplete	asthma, cancer, chd, copd, diabetes, epilepsy, hypertension, hypothyroidism, mental illness, stroke	rate of exception reporting and associations for 65 clinical activities	QOF contract	not reported	extracted from existing national databases (UK census, UK department of Health)	observational cross sectional	8105 practices (96% of all)	not applicable	multiple linear regression model with robust estimates of error variance; all explanatory variables divided by their standard deviation: reported coefficients show the increase in the standard deviation of rates of exception reporting for each 1 SD increase in predictor variables; all at practice level	median exclusion rate: 5,3% (IQR 4,0-6,9), range 0 to 28,3% per practice; increased rates of exception reporting weakly associated with higher achievement rates for asthma, chd and epilepsy, and for activities that involve providing treatment; weakly associated with lower achievement rates for cancer, copd, hypothyroidism and hypertension, and for all other types of activities (diagnosis and refe…	not reported	area of deprivation only marginal effect on exception reporting	exception reporting accounts for approximately 1,5% of the cost of the P4Q program; median fin gain by exception reporting: 2,8% of points, equal to 1738 pound (range 0 to 25,4% (1 practice) (leading to less than 0,5% of average net income of a GP)	not reported	not reported	not reported	not reported	not reported	signif confounders: exception reporting rate associated with: practices located in dense populated areas, having small proportions of <16 and >65 years of age patients, large practices (size of practice population); these explain only 2,7% of the variance	not reported
Fleetcroft et al, 2008	UK	primary care	original (2004) + revised (2006) contract rules	NHS	GP practices	see QOF	22 and 19 QOF indicators	see QOF	not reported	based on contract rules and health gain literature	economic modelling	not applicable	not applicable	economic modelling and sensitivity analysis	the maximal potential of lives saved in the original contract was 415,77 lives per 100000 in one year, for the revised contract this number raised with 35,73 lives to 451,5 lives per 100000 (CAVE: comparator = doing nothing as opposed to the already significant baseline activity present at QOF introduction)
Gravelle et al, 2008	UK, Scotland	primary care	period: 2004-2005	NHS	GP practices	see QOF	level of exception reporting and level of prevalence reporting as measures of gaming	see QOF	not reported	secondary data analysis of practice QOF data + census + index of deprivation	retrospective concurrent cohort study	916 practices	comparison of above threshold with below threshold	multiple regressions	not reported	not reported	practices could have reduced the number of patients treated by 11,8% without reducing income, but they didn't; delivered quality was lower in practices with more income deprived patients and with a higher proportion of ethnic minority patients (quite small effects); higher prevalence of above as compared to below threshold indicators (gaming), the same with regard to level of exception reporting:…	not reported	not reported	not reported	not reported	not reported	not reported	quality delivered was higher in larger practices	not reported
Greenberg et al, 2008	US	hospital care	region: Allentown, Pennsylvania, period: 2001-2003,	not reported	Emergency department staff at Lehigh Valley Hospital, PA (doctors and nurses)	all patients 18 years or older who use tobacco, those who presented to the ED with Heart disease, gastritis, pregnancy, or respiratory illness were targeted by ED staff	attitudes toward and participation in referring patients to a tobacco cessation program	Gift basked valued at +/- 100€	mailing to ED staff of the Lehigh Valley Hospital	staff survey and patient follow up survey	cross-sectional survey	70 staff members of which 63 (90%)staff members (29 attending physicians, 16 nursing staff, 18 administrative and technical partners) responded to ED survey; telephone follow up: 36 patients from the 150 patients who received the intervention (1400 patients used tobacco during study period)	not applicable	paired t-test, uni- and multivariate analyses	Staff referrals increased with program incentives (p=0,008) with a total of 150 interventions occuring in 3-month span. Of the 36 patients(24%) reached to follow-up, 13 (36%) attempted to quit and 6 (17%) succeeded. Overall 45% of the patients reached to follow-up either cut down or quit tobacco use.	not reported	not reported	not reported	not reported	not reported	Main intervention: one page non validated form to assess patients tobacco use attitudes and behaviors, which is also sent to the primary care physician; brief counseling with providing additional encouragement and educational resources to patients; Winner-to-date was posted prominently within the department and distributed via e-mail to futher encourage competition for the basket	not reported	not reported	one single urban hospital; Tobacco users were more likely to favor implementing patient education in the ED (p=0,01) and were less comfortable advising patients to quit.	small sample size both in number of patients who received the intervention ans the number of patients who were reached for follow-up
Herrin et al, 2008	US	hospital	period: 2001-2005, region: texas	not reported	Baylor health care system: five acute care facilities, not for profit	AMI, pneumonia, CHD, surgical infection prevention	quality index based on 13 measures: aspirin at admission, aspirin at discharge, beta blocker at admission, beta blocker at discharge, ACE inhibitor for LVSD; AB within 4 hours, oxygenation assessment, pneumococcal vaccination; assessment of left ventricular function, ACE inhibitor for LVSD; AB received within 1 hour prior to surgical incision, AB selection for surgical patients, AB discontinued w…	linking supervisor compensation to performance: compensation of director/clinical manager to CEO level partly based on fiscal operating marge, clinical quality and patient satisfaction; continuous scale (no all or none): 25% of award based on first threshold, raised to 50% based on second threshold, 100% if primary target reached, 125% if stretch goal target reached, The national ranking is also …	not reported	inpatient administrative data, all based on comparable joint commission data	prospective observational before after	17114 admissions of 13673 patients: 4035 before, 13079 after based on random patient sampling of 90 cases per condition, with concurrent comparison group of hospitals; inhospital mortality based on public database with 5 million discharges over 479 facilities	other hospitals reporting the same measures (joint commission data), random sample of 200 hospitals	measure specific random effects logistic models, adjustment for age and gender, hierarchical generalized linear models to account for clustering, t tests, chi square tests, adjusted for clustering by practice; mixed effects logistic regression model to assess mortality time trends in logit transformed overall death rate	improved performance positively associated with administrator P4Q (p<0,0001, OR range 1,73 to 7,64)), but weakened after adjustment for time effect: only aspirin at discharge (OR 2,94, p<0,001) and pneumococcal vaccination (OR 1,53, p=0,005) performance remained significant; for three indicators signif faster improvement than comparison hospitals: beta blockers at admission (p=0,04), beta blocker…	not reported	not reported	not reported	not reported	not reported	new supportive IT for coordination and follow-up, clinical champion model, quality improvement education program, regular audit and feedback, reevaluation and redefinition of the hospital level director of health care improvement positions	not reported	not reported	not reported	signif confounders: pre group had more female and older patients (p<0,0001 but small differences);
Karve et al, 2008	US	hospital care	period: 2004-2005	centers for Medicare and Medicaid services: the Hospital Quality Incentive Demonstration	hospitals	african american patients	Performance for acute myocardial infarction (AMI), community-acquired pneumonia (CAP), and heart failure (HF) (number of times hospital delivered a guideline-based therapy divided by the number of opportunities to administer that therapy in that hospital)	bonus/penalty	not reported	CMS hospital performance data via Hospital Compare Database; racial demographics from a 5% sample of Medicare Claims data; Hospital characteristics from American Hospital Association Annual Survey Database	cross sectional	Of the 5714 hospitals from the Medicare claim data set, 3449 were included (2386 HOSP for AMI, 3297 for CAP and 3155 for HF)	<20% African American (AA) vs ≥20% AA	Jonckheere-Terpstra tests, multivariable logistic regression, OR, (p<0,05)	the percentage of AA patients treated by a center was inversely associated with performance for AMI and CAP (P<0,01) but not HF (p=0,06), relative to hospitals with <20% AA those with ≥20% AA were less likely eligible for financial bonuses and more likely to face penalties: for AMI 0,7 en 1,8 resp. for CAP OR 0,5 AND 2,3 resp. for HF OR 1,0 and 1,2 resp.	not reported	hospitals with large minority populations may be at financial risk under P4P. Thus P4P may worsen existing racial care disparities.	not reported	not reported	not reported	not reported	not reported	not reported	assuming no hospital demographics, no acces to funding of hospitals, financial consequences were predicted and not directly measured, no data on financial consequences of P4Q for future quality of care	no info on patient socioeconomic status
MacBride-Stewart et al, 2008	Scotland	primary	NHS QOF contract, period: 2002-2006, Lothian region, largely urbanized, lower level of deprivation than the Scottish average	not reported	GP practices	patients aged < 65 counted as one prescribing unit (PU), > 65 count as 3 Pus	prescribing patterns in terms of defined daily doses per PU (measuring both frequency and intensity)	QOF contract	not reported	extracted from existing national databases	retrospective observational before after time series, interrupted time series at months level	92 of 100 QOF practices	ddds of non QOF drugs	linear regression with log scale, t test methods	prescribing of QOF drugs increased significantly faster than the non QOF drugs, both before and after contract introduction (escalation of the year before, continue of increase during first two years, reinforcement of existing prescribing behaviour) p<0,001; the rate of increase slowed significantly after april 2005 to a significantly lower level of increase p<0,001, unlike prescribing of non QOF…	not reported	not reported	not reported	not reported	potential confounders: rise in number of doses vs rise in number of patients per drug	national guidelines (hypertension, angina, cardiac rehabilitation, stroke), service redesign such as managed clinical networks (stroke, CHD);	not reported	not reported	not reported	not reported
Mason et al, 2008	UK	primary care	period: 2004-2007	NHS	GP practices	hypertension, heart diseases, heart failure, stroke, diabetes, kidney disease, cervical screening, smoking cessation	12 QOF indicators	see QOF	not reported	modelling based on health gain literature and estimated average payment data	modelling	not applicable	not applicable	modelling and sensitivity analysis	not reported	not reported	not reported	Based on a threshold of 20000£ per QALY the most cost effective indicators are ACE inhibitor use for chronic kidney disease, anticoagulant therapy for atrial fibrillation, and beta blockers for CHD; the cost effectiveness varies strongly by baseline uptake; in 2006 only one indicator was not cost effective: diabetic retinal screening	not reported	not reported	not reported	not reported	not reported	not reported	not reported
McGovern et al, 2008a	Scotland	primary care	NHS QOF contract, period: 2004-2005	NHS	GP practices	diabetes mellitus type 1 and 2, > or equal to 17 years of age	quality indicators: see appendix; exception codes are excluded from analysis, unless a quality indicator for the case has been registered	QOF contract	not reported	data automatically extracted from medical records	cross sectional before after	310 practices (all of 1030 in Scotland that contribute to IT database (self selection, but representative for Scottish population), 37329 patients before, 56561 patients after (all the ones registered as diabetes)	not applicable	binary logistic regression model, adjustment for clustering, broad check for interactions, chi square tests	diabetes diagnosis recording +54,2% relative increase (register keeping); increase in hba1c (62,3 to 96,4%), BP (73,8 to 96,5%), serum creatinine (54,4 to 94,2%) and cholesterol measurement (58,6 to 97,1%)(p<0,05); hba1c < 7,4%: 45,0 to 52,7%, hba1c < 10,0%: 80,0 to 90,3%, BP < 145/85 mm Hg: 63,2 to 69,5%, cholesterol < 5,0 mmol/l: 67,5 to 66,2% (all p<0,05); no differences when including origina…	not reported	Gender: women less likely than men to have hba1c (OR 0,85), serum creatinine (OR 0,90) and cholesterol (OR 0,83) recorded (as opposed to pre contract were this was equal to men) or achieve hba1c < 10% (OR 0,87) and cholesterol < 5 mmol/l (OR 0,83) targets (ibidum); Age differences attenuated: pre contract older less likely to have hba1c, BP, cholesterol recorded and attain the BP target, post con…	not reported	not reported	not reported	additional documentation effect due to automatic extraction, introduction of nurse led primary care diabetes clinics,	not reported	not reported	not reported	signif confounders: age (QOF younger: might dilute post contract better target achievements), deprivation (QOF more deprived), co morbidities (QOF higher); interactions in QOF dataset: women, youngest and least deprived less likely to have three or more co morbidities; women less likely to have a CHD, heart failure or peripheral vascular disease co morbidity, more likely to have a hypertension re…
McGovern et al, 2008b	UK, Scotland	primary	NHS QOF contract, period: 2004-2005	not reported	GP practices	CHD, exclusions: exception coding, eg recorded contraindication or allergy; +16 age year	see effectiveness evaluation	QOF contract	not reported	secondary analysis of computerized data from medical records	serial cross sectional before after	310 practices (self selected but shown to be representative), 58406 CHF patients before (48 exceptions excluded), 75495 CHF patients after (3083 exceptions excluded), inclusion of excluded exceptions showed no difference in results	not applicable	binary logistic regression model, adjustment for clustering within practices, chi square tests	mean absolute increase of 17,1% in indicator ratings; recording of cholesterol + 41,7%, smoking status + 26,2%, prescribing of beta blockers + 27,4%, antiplatelet or anticoagulant therapy +24,5%, angina patient exercise test/specialist assessment + 2,3%, smokers given advice + 15,2%, blood pressure recorded + 21,5%, blood pressure controlled + 0,7%, cholesterol < 5 mmol/l - 10,8%, ACE inhibitor +…	not reported	disparities continued for certain components of care: women less likely to be recorded than men in 9 of 11 components (one opposite: more likely to receive smoking cessation advice), older patients (7 of 11 components, opposites: more likely to have cholesterol controlled and to receive influenza vaccination) and most deprived (4 of 11 components) less likely (opposites: more likely antiplatelet/…	not reported	not reported	not reported	not reported	not reported	not reported	also signif but inconsequent differences in practice size distribution	signif confounders: greater proportion male, younger, more deprived post contract as compared to pre; post contract more likely to have comorbidities recorded
Millett et al, 2008a	UK	primary	NHS QOF contract, region: southwest London (ethnically diverse, high levels of disparities in income, younger, fewer smaller sized practices), period: 2000-2005	not reported	GP practices	diabetes type 1 and 2, based on diagnosis, repeat prescribing for diabetic medications, hba1c > 7,4% (compensating for diagnosis underrecording); exclusion: < 18 years of age, women with gestational diabetes or receiving treatment for polycystic ovarian syndrome	mean blood pressure, hba1c targets	QOF contract	not reported	automatic extraction from medical records	longitudinal cohort study, before and after implementation	15 practices, 1968 patients	not applicable	chi squares, linear regressions of pre QOF with time variable to predict post QOF predicted values, based on slope and intercept; adjustment for age, gender, years since diagnosis, practice size and deprivation; random effects multi level model to accommodate the hierarchical nature of the data (time, patients, practices), Wald test, intra class correlations	not reported	not reported	contract introduction associated with reductions in mean systolic and diastolic blood pressure, signif greater than predicted by trend in the white (difference from predicted 5,8 mm Hg systolic, 4,2 diastolic), black (2,5 and 2,4) and south asian groups (5,5 and 3,3) (=all groups); reductions in hba1c levels signif greater than predicted in white group (0,5% difference from predicted), not in bla…	not reported	not reported	not reported	not reported	not reported	not reported	practice level variables not signif	neighbourhood socio econ status not signif; age signif (the higher the lower the systolic BP improvement and the higher the hba1c improvement); gender signif (men greater improvement in diastolic BP, women greater improvement in hba1c)
Millett et al, 2008b	UK	primary care	region: south london, Wandsworth primary care trust (younger, multi ethnic population with higher level of socio economic deprivation, period: 2003-2005	not reported	family practices	CHD diagnosis or a repeat prescription for nitrates; or a positive angiography test, cardiac bypass surgery or coronary angioplasty confirmed by diagnosis of CHD in medical record	eight incentivized indicators: smoking status recorded, cholesterol measured, blood pressure measured, prescribed aspirin, prescribed beta blockers, prescribed ACE inhibitors, cholesterol control, blood pressure control; two not incentivized indicators: BMI measured, prescribed statins	QOF contract	not reported	two surveys	cross sectional before after	32 practices (of 36 in the region), 2891 patients before, 3101 after; the four non participating practices were smaller, located in more deprived areas	not applicable	multivariate logistic regression; clustering of patients within family practices taken into account by estimating robust standard errors (patients from the same practice are assumed to share characteristics in common thus violating the assumption of independence); results confirmed using a pooled random effects panel data regression	signif increase in reaching targets for intermediate clinical outcomes: blood pressure < 140/80 mm Hg: 51,2 to 58,9% and total cholesterol < 5 mmol/l: 65,7 to 73,8% (not signif for south asian); signif increase for process of care measures: BMI 87,3 to 90,9% (not signif for black and whites), smoking status 71,2 to 90,4%, cholesterol 83,5 to 89,7% (not signif for black and south asian), blood pre…	not reported	improvements in blood pressure control were greater in the black group compared to whites with disparities evident at baseline being attenuated (black 54,8% vs white 58,3% post contract); south asian signif more likely to meet outcome targets for cholesterol and blood pressure than white patients post contract; lower recording of blood pressure in the south asian group evident pre contract was at…	not reported	not reported	potential confounders: no bias due to exception coding in this study;	not reported	secular trend already initiated before the contract;	not reported	not reported	no adjustment for duration of CHD, presence or severity of complications
Millett et al, 2008c (blood pressure management)	UK	Primary care	QOF, region: Wandsworth, southwest Londen (residents are younger, more deprived, and more culturally diverse), period: 2005-2006	not reported	family practices	hypertension patients with cardiovascular comorbidities	cardiovascular comorbidities, blood pressure values, currently prescribed antihypertensive medications	not reported	not reported	computerized family practice records	population based,cross-sectional survey	16 practices with 120843 patients (9044-168=8876 patients with essential hypertension)	not applicable	regression analysis (p<0,01 as measurement of significance)	not reported	not reported	Black patients with hypertension were sign. less likely to achieve an established treatment target for blood pressure control than White or South Asian patients (OR:0,86). Prevalence of cardiovascular comorbidities was higher among South Asian patients than among their White or Black counterparts (41,3% vs 28,5% vs 28,8%). The presence of 2 of more cardiovascular comorbidities was associates with…	not reported	not reported	not reported	not reported	not reported	not reported	not reported	not reported
Pearson et al, 2008	US	primary care	region: Massachusetts, period: 2001-2003	all five major commercial health plans, nonprofit (5 contracts)	physician groups (diverse set), with 5000 primary care physicians (more than 90% of all): internists, family practitioners, pediatricians, specialists who serve as primary care physicians for some patients and have dual status; exclusion of groups with only one or two physician practices; outlier characteristics: a single medical group of 30-50 practices	4 million enrollees	HEDIS measures: antidepressant medication management during acute phase (1 contract), asthma medication use for 5-17 year olds (1 contract), breast cancer screening (5), cervical cancer screening (5), chlamydia screening in women ages 16-20 (2), in women ages 21-26 (1), cholesterol screening after acute cardiovascular events (1), diabetes eye exams (5), hba1c testing (4), LDL screening (3), monit…	all P4Q programs introduced (diverse set): 18 distinct contracts in the last year: one withhold, 5 shared savings (bonus amount linked to amount of savings in other areas), 15 bonus type; bonus size 200$ - 2500$ per practice (in general less than 1000$ per practice; 2,2% of income at risk seen as the larger incentives); distinct outlier characteristics: only two diabetes measures incentivized, bo…	single annual report	annual survey of senior medical staff and contracting staff: written data form and follow-up phone conversations	cross sectional time series	5350 physicians in 154 physician groups, up to 53% involved in P4Q during last year	quasi experimental: comparing for each measure the performance between incentivized and not incentivized groups	not reported	performance improved on every measure; 73% of comparisons ns, 13% higher improvement in incentivized group (4% difference in eye exams, p=0,04); 5% difference in well child visits age 3-6, p=0,02), 13% lower improvement in incentivized group (11% difference in chlamydia screening, p<0,01; 3% difference in diabetes LDL testing, p<0,01, 7% difference in diabetes urine testing, p=0,01, 5% difference…	not reported	not reported	not reported	not reported	baseline performance has been taken into account (matching criterion); stratefied analysis focusing on large incentive size group comparison (> 100000$ at group level, or > 1000$ per physician); this was the initial generation of contracts;	likely confounders: general publicity attending P4P, anticipation of public reporting, growth in use of EMRs;	not reported	need for alignment of targets across health plans	the authors assume in the design set-up that the size of a group is not an important predictor of performance;	not reported
Rosenthal et al, 2008	US	primary and hospital care	region: Massachusetts, period: 2003-2006	6 commercial health plans	having at least 200 episodes, having enough data to receive a quality score (10 patients eligible for a certain measure); internal medicine, family practice, endocrinology; for physician office link exclusion of outliers in resource use: more than 6 SD's above the mean	all members, 25 charts selected for patients at least who have been in the practice's care for at least 1 year	Physician office link: pass NCQA assessment program or Masspro program: patient registries of at risk patients, provision of educational resources to patients, use of electronic systems to maintain patient records, provide decision support, enter orders for prescriptions and lab tests, provide patient reminders; Diabetes care link: passing NCQA program: data on hba1c testing, BP, lipid testing, e…	bridges to excellence program with Physician Office Link recognition (up to 50$ for each patient covered by a participating employer)and Diabetes care Link recognition (80$ per year for each diabetic patient covered by a participating employer) as physician reward components; reliance on voluntary certification through a site survey (structural measures) and chart review: single retrospective of …	not reported	claims data, most recent 18 months; resource use is based on standard medicare rates	cross sectional	patients attributed to physicians based on which physicians had the greatest number of claims and their eligibility for responsibility for measures based on specialty; this determined the total of patients per measure for each physician as the denominator; for resource use: to physicians responsible for the majority of the clinical fees in the episode; POL: 405 recognized and 3916 non recognized …	nonrecognized physicians in the same specialties	physician as unit of analysis; generalized linear models, bootstrapping method to compute CIs; episodes created using Symmetry's Episode Treatment Groupers, unit of Ingenix, based on algorithms that identify clinical events that trigger, break and end an episode, based on clinical logic	Physician Office Link recognized physicians performed signif better on measures of cervical cancer screening (+3,9%), mammography (+2,2%), and hba1c testing (+4,0%) and greater % of resource use accounted for by evaluation and management services (+3,4%), smaller % by facility (-1,6%), inpatient ancillary (-0,1%) and nonmanagement outpatient services (-1,0%), presciption drugs (-1,6%), signif few…	not reported	not reported	not reported	not reported	overall performance on quality measures, level of self selection by previously high performers?	co intervention: public recognition	not reported	not reported	signif confounders: POL more likely to be specialists in internal medicine, less likely to be family practitioners; DCL more likely to be endocrinologists, much less likely to be family practitioners; the organization of practice, the intensity of use?	signif: POL older patients, case mix substantially lower; DCL case mix substantially higher; Likely confounding: adjustment for age, sex and case mix, but not for residual patient heterogeneity
Steel et al, 2008	UK	primary and secondary care	whole of England, period: 2004-2005	NHS and independent sector	both publicly and privately provided care	adults aged 50 or more with serious health conditions in private households; 13 conditions: stroke, depression, diabetes mellitus, falls, hearing problems, hypertension, ischeamic heart disease, osteoarthritis, osteoporosis, pain management, smoking cessation, urinary incontinence, cataract	% of indicated interventions received by eligible participants for 32 clinical indicators, 7 questions on patient centred care, aggregate scores; makes use of an adaptation of the RAND method to select indicators, based on the combination of clinical evidence with expert opinion	QOF contract	not reported	survey and face to face interviews	observational longitudinal	respons of 75%, 4417 participants had a relevant diagnosis (50,8%)	not applicable	data weighted for non response and adjusted for age and sex distribution; taking into account the multistage sampling strategy and when relevant multiple indicators per participant using svy statistical commands	receipt of indicated care varied substantially by condition; substantially more indicated care was received for conditions included in the QOF contract (75%, CI 73-76) than excluded from it (58%, CI 56-59)	not reported	not reported	not reported	not reported	not reported	not reported	not reported	not reported	not reported	not reported
Tahrani et al, 2008	UK	primary	NHS QOF contract, region: Shropshire, period: 2004-2006	not reported	GP practices	diabetes	organizational and clinical quality indicators: see table 1	QOF contract	not reported	secondary data analysis	observational longitudinal before after design (same practices)	66 practices, 16858 patients with diabetes	not applicable	t tests, repeated measures analysis; practices divided into large and small by the national average of numbers of patients per practice (5500)	signif improvement in hba1c<7,4 and <10% (p<0,001)	not reported	not reported	not reported	not reported	not reported	not reported	not reported	not reported	signif confounder: achievement of glycaemic control targets was better before the QOF for larger as compared to smaller practices (p=0,02 and p=0,003 for hba1c<7,4 and hba1c<10%) (no difference in BP, cholesterol targets), This difference disappeared following QOF implementation in both large and small practices	not reported
Vaghela et al, 2008	UK, England	primary	NHS QOF contract, period: 2004-2008	not reported	family practices that remained independent, had more than 750 registered patients or more than 500 patients per doctor	diabetes	proportion hba1c<7,5%, blood pressure < 145/85mm Hg, cholesterol < 5mmol/l; rate of exception reporting	QOF contract	not reported	data extracted automatically from clinical computing systems	observational serial time series	98% of all English family practices	not applicable	the linear association between outcomes and year was estimated using robust standard errors to allow for repeated measures	achieving hba1c <7,5%: 59,1 to 66,7%; blood pressure: 70,9 to 80,2%, cholesterol: 72,6 to 83,6% (all p<0,001); low performing (less than 25th centile for hba1c): 57 to 26%; exception rating for hba1c target: 9,4 to 8,7% (p<0,001), for blood pressure target: 6,3 to 5,7% (p<0,001), for cholesterol: 9,0 to 8,4% (p<0,001); greater improvement of low performing practices	not reported	not reported	not reported	not reported	potential confounder: QOF targets designed for audit rather than for best practice, ceiling effect might restrict the potential improvement in high performing practices	use of of more stringent guidelines (recommendation for widespread use of statins)	already pre-existing time trend	not reported	not reported	not reported
Weber et al, 2008	US	primary care physicians in the system	region: Pennsylvania period: 2006-2007	Geisinger health system, data accuracy: selection of active patients (eg excl diagnosis screening)	integrated practice network, size: large, 38 practice sites, primary care providers with at least 20 diabetic patients in each time span, controlling for provider and provider clinic	type 2 diabetes: diabetes on problem list in last 12 months or in icd9 entered 4 times in last 24 months, age > 18, demographics: age	9 measures, serarately and all or none (see effectiveness evaluation) with equal weighting	bonus aimed at physician if practice met the criteria, payed per 6 months: two times 500$ extra for hba1c ordering improvement, one time 750$ for total bundle, one time 1250$ for total bundle, also bonuses for support staff (overall staff incentive plan)	best practice measures created by multidisciplinary group of physicians, based on ADA's standards of care, distribution of national and peers comparisons, individual measures, all or none, % patients per number of criteria met	monthly track per practice site	observational before after time series	124-136 providers (range), 18511-19494 patients	1 year before baseline period	repeated measures regression model (proc mixed SAS version 9,1)	process: pneumococcal vaccination: 56,5 to 80,8% (p< 0,0001), influenza vaccination: 55,1 to 71,0% (p< 0,0001), ldl orders: ns, % documenting non smoker: ns, micro albumin ordering: ns, outcome: hba1c<7,0: 32,2 to 34,8% (p<0,001), blood pressure < 130/80: 39,7 to 43,9% (p<0,0001), ldl< 100: ns, patients receiving all nine bundled: 2,4 to 6,5% (p<0,0001) (447 to 1266 patients), improvements not un…	not reported	not reported	not reported	not reported	confounding: increase of measure awareness? Documentation limited improvements (smoking)?	electronic registry from fully integrated EHR, audit and feedback, computerized reminders: health maintenance alerts, best practice alerts, nurse rooming tool,	not reported	not reported	not reported	no testing of retinal exams, microfilament testing, comorbidities influence, estimated life expectancy, patient preferences, polypharmacy, medication cost and coverage issues
Bhattacharyya et al, 2009	US	hospital	38 states, 2003 (first year of implementation)	Medicare Premier (nationwide organization of non profit hospitals) demonstration project	teaching and non teaching hospitals	total hip and knee replacement	composite quality score: unweighted average of 3 process (receiving AB within 1 hour before surgery, AB discontinued within 24h after surgery, appropriate AB selection) and 3 outcome measures (risk adjusted postoperative hematoma or hemorrhage index, risk, metabolic derangement index, readmission avoidance index) vs. not incentivized: mortality, iatrogenic complications, urinary tract infection, …	top 10% receive 2% bonus of annual DRG payment, top 20% receive 1%	not reported	secondary data analysis	cross sectional	voluntary, 260 hospitals (risk of upward selection bias)	NA	correlations	poor performance for the three outcome measures in the composite + no variance in top 50% performing hospitals; composite score driven by the three process measures; low variance in composite score; strong ceiling effect; positive correlation of scores with volume (r=0,268, p<0,001); no relationship with complications and UTI, for mortality only a trend in lowest tier hospitals (r=0,116, p=0,088)	not reported	not reported	not reported	not reported	not reported	public reporting of top 50%	not reported	not reported	not reported	not reported
Calvert et al, 2009	UK	primary care	2001-2007	NHS	GP practices	type 1 or type 2 diabetes, no gestational diabetes; sensitivity analysis with vs. without exception reported cases	see QOF: hba1c<7,5%, hba1c<10%, blood pressure<145/85mmHg, cholesterol<5mmol/l,…	see QOF	not reported	secondary data analysis based on automatic extraction	retrospective cohort study: three years before, three years after	147 practices	NA	four mixed models with logit link and binomial error and a random effect term describing the effect of practice with a Gaussian error structure; linear and non linear functional forms (nat log, exp) for year; additional QOF implementation variable; interaction terms; denominator degrees of freedom based on the number of practices; best model fit based on Akaike's information criterion	significant improvement trends in all process and intermediate outcome measures; QOF didn't lead to improvement in the management of patients with type 1 diabetes, no effect hbA1c<10% for type 2; positive effect hba1c<7,5% (OR 1,05, p=0,02); attenuation might reflect increasing difficulty of target attainment in poorly controlled people + lack of further incentive after attainment of upper thesho…	not reported	diagnostic case definition does not capture up to two thirds of people with type 1 diabetes and a third of people with type 2 diabetes; existing trends for glycaemic control, cholesterol levels, blood pressure attenuated after QOF implementation for people not meeting case definition (these are younger, female and less affluent)	not reported	not reported	there could be a possible QOF anticipation effect beforehand	not reported	not reported	not reported	not reported	not reported
Campbell et al, 2009	UK	primary care	1998-2007	NHS	GP practices	asthma, diabetes, CHD	overall incentivized clinical quality score per medical condition, overall not incentivized clinical quality score per medical condition, overall clinical quality score based on patient perception of communication with physicians (not incentivized), of access to care (appointment within 48 hr) to see a particular physician, to see any physician (incentivized), patient perception of continuity of …	see QOF	not reported	direct abstraction of data from medical records + patient questionnaires	interrupted time series (4 time points)	42 representative practices	NA	model with partitioning of within practice variation to test for pre QOF slope, change in level during introduction, change in slope; practice as random effect, use of robust standard error estimates; regression analysis to test for interaction between indicator set and change in level/slope, logit transformation to account for ceiling effect, sensitivity analysis using bootstrapping	CHD: improving quality before introduction: +3,5% per annum, no signif change at QOF introduction in 2005 (p=0,06), drop after implementation in 2007 towards level of 2005 (difference in rate p=0,02, p=0,001): 85,0%; asthma: improving quality before introduction: +2,0% per annum, signif positive change at QOF introduction in 2005 (p<0,001), back to pre QOF improvement rate in 2007, towards 85,0%;…
Crawley et al, 2009	UK	primary care	2003 and 2006	NHS	GP practices	CHD, diabetes, hypertension; adult	diabetes: BP<145/85 mmhg, total cholesterol<5 mmol/l, hbA1c<7.5%; CHD: BP<150/90 mmhg, total cholesterol<5 mmol/l; hypertension: BP<150/90 mmhg; percentage of medication usage	see QOF	not reported	secondary data analysis based on national survey data (patient level data)	before after	diabetes 611 vs. 526 respondents, CHD 861 vs. 557, hypertension 3717 vs. 2996	NA	logistical regression with adjustment for age, gender, BMI, duration of disease and treatment (numbers of medications prescribed); weighted to the general population in England and for non response where indicated	not reported	not reported	No signif differences in achievement of blood pressure for hypertension or diabetes, cholesterol for diabetes or CHD in individuals from manual and non manual occupational groups; signif difference in achievement of blood pressure in CHD (AOR 0,44) between manual and non manual occupational groups after QOF: from 1,1% difference to 8,5% difference; attenuation of hbA1c difference: AOR from 0,47 t…	not reported	not reported	not reported	not reported	not reported	not reported	not reported	not reported
De brantes & D'Andrea, 2009	US	primary care	4 pilot sites: Louisville, Kentucky; Cincinnati, Ohio; Albany, NY; Boston, Massachusetss	BTE: not for profit multistakeholder organization, with active collaboration of health plans and employers; assessment by an independent assessment organization (NCQA)	the physician or the practice (depending on which subprogram: POL at practice level)	patients are included independent of purchaser coverage	office link program: the 'systemness' of a practice, focusing on the ability to actively identify and manage patients with chronic conditions and to adopt systems that reduce medical errors; diabetes care link, cardiac care link, spine care link, depression management care link focusing on results	bridges to excellence program with Physician Office Link recognition (up to 50$ for each patient covered by a participating employer)and Diabetes care Link recognition (80$ per year for each diabetic patient covered by a participating employer) as physician reward components	not reported	secondary analysis	cross sectional	582 to 7716 physicians depending on program type and region	NA	regression analyses predicting achievement/participation rates based on the size of potential rewards; log transformation; ANCOVA to assess the difference between POL and DCL recongition probability	not reported	not reported	not reported	not reported	not reported	pareto like assymmetric distribution of reward potential (nr of reward eligible patients out of nr of payer/purchaser participation and their bonus size) related to number of physicians: patients themselves are not evenly distributed within a market: eligible patients cluster near the work sites of employers that sponsor the program + simple random variation; average reward potential is not meani…	not reported	not reported	likely influence of the level of payer/purchaser participation per physician in the US context; need for uniformity and not acting alone; less potential gain when attempt to free ride other payers' efforts	not reported	not reported
Gemmell et al, 2009	UK	primary care	2003-2005	NHS	GP practices	all QOF	all QOF	QOF	not reported	practice profile questionnaire and staff workload diary	before after	42 practices	NA	paired before and after comparisons: paired t test, wilcoxon signed rank test, chi square test, unpaired two sample t test	not reported	not reported	not reported	not reported	not reported	not reported	not reported	not reported	not reported	after QOF the number of practice staff increased with greater increases observed for nursing staff (2,8 to 3,3, p=0,007) than doctors (4,3 to 4,8, p=0,009), administrative staff: 9,9 to 10,9, p=0,002; no change in the average number of hours worked per week by nursing staff or doctors, but nurse visit rates increased (51,6 to 58,0, ns) while doctors' rates decreased (91,0 to 81,5, ns),	the proportion of presenting problems described as chronic or preventative increased for doctors (p<0,004) but was unchanged for nursing staff; nursing staff dealt with more complex visits (p<0,001), but there was no change for doctors
Menachemi et al, 2009	US	primary care	region: Florida, period: 2005	not reported	child health providers: pediatricians, pediatric subspecialists and family physicians with > 20% of patients being children	children	health IT use: routine personal use of EHRs and/or PDAs	compensation factors: measures of clinical care, quality bonus or incentive payments	not reported	survey	cross sectional	1014 providers, 28,2% response rate (no bias detected when tested formally)	NA	univariate, bivariate and logistic regression; various compensation measures not included simultaneously in any of the models because of concerns regarding inflated regression coefficients attributable to multicolinearity	only programs that compensated directly for health IT use were associated with an increased likelihood of electronic health record system adoption (AOR 1,63 if perceived as a minor factor, AOR 3,49 if perceived as a major factor); programs linking measures of clinical quality to compensation were positively associated with personal digital assistant use (AOR 1,57 if perceived as a minor factor)	not reported	not reported	not reported	not reported	not reported	other non P4Q program stimulating PDA use	not reported	not reported	not reported	not reported
Mullen et al, 2009	US	primary care	region: California as compared to Pacific NorthWest, period: 2000-2004 (P4Q since 2002)	dominant payment system: capitation; large network HMO: pacificare health systems (15% of total capitated revenues) + joined initiative with five other health plans (60% of revenues) sponsored by IHA	multispecialty medical groups	diabetes, heart, asthma, women's health, general population	cervical cancer screening, breast cancer screening, hbA1c testing, childhood immunization, LDL cholsterol testing, appropriate asthma medication rate, preferred antibiotic usage, antidepressant medication management, hospital readmission rate, avoidable hospitalization rate, chlamydia screening; spillover effects on eye exam for diabetics, ACE inhibitor usage for CHD, appropriate use of antibioti…	two P4P programs: 1. QIP: quarterly bonus to medical groups> 75 percentile of 0,6795$ per member for each target met or exceeded; in second year also a second tier > 85 percentile worth twice as much; IHA program increased the potential bonus size tenfold + getting attainable for lower performing groups (> 20 and 30%); five of seven plans use relative rankings, two use absolute thresholds	not reported	not reported	use of concurrent + historical control group, no randomization	172 groups in year 1, 242 groups in year 2	medical groups in the Pacific NorthWest	generalized estimating equation (GEE) method	some measures relying on identification/scheduling improve when the program is introduced, some improve more when the bonuses are increased (table 4): cervical cancer screening: from negative difference to improvement (p<0,01) to higher improvement (p<0,01), breast cancer screening: from negative difference to improvement (p<0,10) to attenuation towards no difference, hbA1c testing: from no diffe…	not reported	not reported	not reported	not reported	not reported	concurrent financial incentives for generic prescribing may have hurt appropriate asthma medication since most of the controller medications for asthma are brand name only	not reported	not reported	not reported	not reported
Pedros et al, 2009	Spain	hospital care	Barcelona, 1998-2005	not reported (hospital internal program)	Vall d'Hebron 700 bed teaching hospital, physicians as participants	not reported	to increase the spontaneous reporting level of adverse drug reactions	economic incentives integrated at three levels: institution, team/department and physician; variable according to achievement: < 1% of physicians' salary based on this measure	meetings and presentation (see co interventions)	not reported	time series	all physicians in one hospital (total not reported)	NA	ARIMA with 96 time points	increase of the reported number per year: median 40 to 224; before: stable number (3,47 per month, CI 1,9-5,03), after: progressive increase (increase of 0,74 per month, CI 0,62-0,86); the proportion of reported serious ADRs increased nearly twofold: 32,5% to 63,1%), increase in number of suspected pharmacological exposures to new drugs (28 to 97) and in number of different new drugs suspected of…	not reported	not reported	not reported	not reported	not reported	periodic educational meetings, reminder cards, list of important ADRs distributed	not reported	not reported	not reported	not reported
Pham et al, 2009	US	primary care	not reported	Medicare, 2000-2002 and 2004-2006, dominant payment system: FFS	primary care physicians	uncomplicated acute low back pain; > 65 year, not in hospice or nursing home, no end stage renal disease, no radiologist initial LBP diagnosis; exclusion of patients with a legitimate indication for imaging (neurologic deficit, trauma, low impact injuries, cancer, infection, anemia, cancer risk)	level of inappropriate imaging (rapidity and modality)	financial incentives based on patient satisfaction, clinical quality, cost profiling or productivity	not reported	two survey periods + claims data	cross sectional	35039 patients, 4567 physicians	NA	ordered logit regressions, adjustment for comorbidities and other patient factors, provider factors	clinical quality based incentives (although not focused on overuse, but on underuse) were associated with less advanced imaging (10,5% vs 1,4%, p<0,001); incentive combinations including satisfaction measures were associated with more rapid and advanced imaging	not reported	white patients received higher levels of imaging than black patients: more rapid (24,8 vs 29,7%, p<0,001), more advanced (9,1 vs 10,8%, p<0,05), medicaid patients received less rapid (22,7 vs 29,7%, p<0,001) or advanced imaging (7,3 vs 11,0%, p<0,001) than other patients,	not reported	not reported	not reported	higher awareness due to exposure to related guidelines? Due to exposure to quality measurement and feedback?	not reported	patients whose physician received greater than 25% of revenues derived from capitation received less rapid and advanced imaging	patients had higher levels of imaging if their physician worked in large practices (number of physicians, related to imaging investment resource capacity? contrast with their better performance for underuse), lower levels if cared for by family/general practitioners as compared to general internists	not reported
Robinson et al, 2009	US	primary + hospital	nationwide, 2006-2007	not reported	all medical groups and IPAs with 20 or more physicians (large)	not reported	IT use, including electronic access to lab test results, alerts for potential drug interactions, electronic drug prescribing, physician use of email with patients	not reported	not reported	national survey	cross sectional	60,3% response rate, 338 medical groups and 200 IPAs	NA	mutivariate statistics	adoption of IT was stronger for physician organizations evaluated by external entities for P4P and public reporting purposes for use of IT ( beta 0,98, p=0,042) and for those participating in formal quality improvement initiatives (beta 1,89, p<0,001) (require good data for success?); evaluation by outside entities based on measures of quality does not show a signif association with IT use	not reported	not reported	not reported	not reported	not reported	not reported	not reported	not reported	not reported	not reported
Rodriguez et al, 2009	US	primary care	region: California, period: 2005-2006	use of IHA data, commercial insurance	primary care physicians	not reported	patient experience measures according to CAHPS	not reported	not reported	patient survey + medical group director interviews	cross sectional	105663 respondents randonly sampled, 2099 physicians from 34 medical groups; 37,8% response rate	NA	multilevel models to account for clustering of respondents, of physicians and of groups within regions	no consistent signif relationships of incentive focus and size with patient experience performance, only a negative association of an efficiency or productivity incentive focus with perceived access of care (beta -0,79, p 0,04)	not reported	not reported	not reported	not reported	not reported	not reported	not reported	not reported	not reported	not reported
Rubinstein et al, 2009	Argentina	primary care as provided by one hospital	Buenos Aires, 2005-2007	managed care setting, Hospital Italiano Health plan; dominant payment system: capitation	family physicians, general internists and pediatricians in a large university hospital with 18 primary care centers	see goals and targets	clinical effectiveness (screening, hypertension, diabetes, high risk cardiovascular disease), access and coordination of care for sentinel conditions (referral rates for hypothyroidism, irritable bowel syndrome, headache), comprehensive practices (well child visits, papanicolaou tests, psychosocial interventions, joint infiltrations, coordination of care, smoking cessation interventions), quality…	group program (team allocation), 8% of physician payment; each group can earn up to 1000 points yearly, no exception reporting; the domains are weighted using involved physician delphi methods	high involvement	health record extraction/auditing + surveys	before after	45700 patients	NA	chi square, Z tests	ceiling effect in patient survey; a significant improvement in all indicators related to clinical effectiveness (p<0,01): colorectal cancer screening +22%, breast cancer screening +5%, cervical cancer screening +17%, hba1c testing +27%, hba1c<8% +14%, LDL-C testing in diabetes + 18%, LDL-C < 130mg/% in diabetes + 32%, LDL-C measurement in CVD +11%, LDL-C < 100 mg/% in CVD +25%, BP record in hyper…	not reported	not reported	not reported	not reported	not reported	teamwork, continuous education, audit and feedback as part of the multimodal intervention	not reported	not reported	not reported	not reported
Ryan, 2009	US	hospital care	2000-2006	Premier demonstration project, CMS	acute hospitals	AMI, heart failure, pneumonia, CABG	mortality, medicare cost (through number of admissions or outlier classification based on greater resource use for more intensive treatment, through gaming)	2% bonus on medicare reimbursement rates to hospitals performing in the top decile of a composite quality measure for each condition; 1% bonus to the second highest decile, penalties for very low performing hospitals implemented in 2006	not reported	claims data	retrospective cohort study	11232452 admissions from 6713928 patients in 3570 hospitals; voluntary program	participating vs eligible vs ineligible hospitals	multivariate modelling, with inclusion of the selection effect; DDD models to distinguish P4P incentive effect from unobserved interests in participation, improving quality, preintervention time trend models, sensitivity analysis for terminally ill patients	no signif effect on 30 day mortality or 60 day cost (similar decreases for eligible and non eligible hospitals); weak evidence that outlier classification increased for heart failure and pneumonia	not reported	not reported	not reported	not reported	not reported	public reporting	not reported	not reported	participating hospitals are substantially different from other eligible hospitals: not for profit, 400 or more beds, medical school affiliation, open heart surgery facility, higher medicare volume for the incentivized conditions, lower mortality for AMI and heart failure, higher outlier classification for AMI, heart failure and pneumonia	not reported
Salize et al, 2009	Germany	primary care	see Twardella & Brenner, 2007															GP training + cost free nicotine replacement medication or bupropion hydrochloride is cost effective, idem + GP remuneration for each abstinent patient is cost effective as compared to treatment as usual; 9,8 or 6,96$ respectively had to be paid for each additional 1% of patients abstinent at 12 months
Strong et al, 2009	UK	primary care	region: Rotherham, period: 2006-2007	NHS	GP practices	COPD	spirometry related indicators: QOF: holding a COP register, confirming diagnosis with spirometry, recording FEV1, checking inhaler technique, offering flu vaccination; not QOF (measured as comparison): severity of airflow obstruction categorized by FEVI (% predicted), clinician recorded COPD severity, % of spirometry meeting BTS standards	see QOF	not reported	health record review	cross sectional	3217 randomly selected patients, 38 general practices	NA	spearman rank correlation	there was no association between quality, as measured by adherence to BTS standards and QOF COPD9 (% diagnosis confirmed by spirometry) achievement (rho=-0,11) or QOF COPD10 (% with record of FEVI in previous 15 months) achievement (rho=0,01), adherence to BTS standards ranged from 74% of cases in one practice to 0% in 7 practices although 94,5% overall QOF achievement	not reported	not reported	not reported	not reported	not reported	not reported	not reported	not reported	not reported	not reported
Sutton et al, 2009	UK, Scotland	primary care	period: 2000-2005	NHS	GP practices	CHD, COPD, diabetes, hypertension, stroke; > 45 years of age	recording of blood pressure, smoking status, cholesterol, BMI (not incentivized), alcohol consumption (not incentivized), also as incentivized or not incentivized depending on patient's diagnosis	see QOF	not reported	secondary analysis from SPICE dataset, voluntary supporting record keeping	retrospective concurrent + historical cohort study	315 practices; less likely in most deprived areas, some geographical concentration, more patients in total per practice, more likely to also participate in other voluntary initiatives, achieved 1% more points on average in 2005/2006	untargeted groups, untargeted indicators	dynamic panel probit models; multivariate regression modelling	the effect on incentivized factors was substantially larger on the targeted patient groups: +19,9% than on the untargeted groups: +5,3%; no obvious evidence of effort diversion; evidence of substantial positive spillovers larger on those indicators for which more stringent standards were set (require higher coverage to reach the upper threshold) and greater rewards offered (indicators that attrac…	not reported	not reported	not reported	not reported	see effectiveness evaluation	not reported	not reported	not reported	not reported	not reported
Vina et al, 2009	US	hospital care	period: 2004-2005	Premier demonstration project, CMS	hospitals in the top 2 or bottom 2 deciles	AMI, CABG, HF, pneumonia, THR/TKR	not reported	2% bonus on medicare reimbursement rates to hospitals performing in the top decile of a composite quality measure for each condition; 1% bonus to the second highest decile, penalties for very low performing hospitals implemented in 2006	not reported	survey	cross sectional	92 hospitals, 91% response rate; risk of selection bias due to the program's voluntary nature	NA	t test, ch square, Fisher exact	not reported	not reported	not reported	not reported	not reported	not reported	top performing hospitals higher use of clinical pathways for AMI (49 vs 15%, p<0,01), HF (44 vs 18%, p<0,01), community acquired pneumonia (38 vs 13%, p<0,01), total hip/knee replacement (56 vs 23%, p<0,01); higher use of order sets for THR/TKR (91 vs 64%, p<0,01); implemented computerized physician order entry (24,4 vs 7,9%, p<0,05); no relationship with educational session use; insufficient var…	not reported	not reported	top performing hospitals more organized into multidisciplinary teams for AMI (93 vs 77%, p<0,05), HF (93 vs 69%, p<0,01), reported having adequate human resources for quality improvement projects (p<0,01), support of the nursing staff to increase adherence to quality indicators (p<0,01), an organizational culture that supports coordination of care (p<0,01), pace of change (p<0,01), willingness to…	not reported
